# Supplementary material for: A Genetic Signature of Spina Bifida Risk from Pathway-Informed Comprehensive Gene-Variant Analysis
Source: PLoS One. 2011 Nov 30;6(11):e28408. doi: 10.1371/journal.pone.0028408 (PMC3227667; doi:10.1371/journal.pone.0028408)
Supplement: Dataset S1 — The list of 1441 variant positions identified in the study. Variant ID is in the form “GENE_Locus Coordinate” where position #1 is -1000 nucleotides from the transcription start site according to the refseq IDs in Table S2. The first 18 variants were the only ones in the study to display P-values < 0.05 using a log-additive disease model, adjusted for race-ethnicity, and for which odds ratios were calculated. Within this group of 18, variants that are in linkage disequilibrium with R2 > 0.8 are indicated by the same superscript number (1,2,3, or 4) in the Variant ID. Following this group of 18, variants identified in this study are listed in alpha-numeric order by Variant ID. (XLS) [file pone.0028408.s004.xls]

## Sheet: DatasetS1
Dataset S1	The list of 1441 variant positions identified in the study
- Variant ID is in the form “GENE_Locus Coordinate” where position #1 is -1000 nucleotides from the transcription start site according to the refseq IDs in Table S2.
- Genotype counts show the distributions of individual genotypes (prior to imputation): # minor allele homozygotes/# heterozygotes/# major allele homozygotes for all samples, Hispanics only and non-Hispanic whites only as indicated.
- The first 18 variants were the only ones in the study to display P-values < 0.05 using a log-additive disease model, adjusted for race-ethnicity, and for which odds ratios were calculated. Within this group of 18, variants that are in linkage disequilibrium with R2 > 0.8 are indicated by the same superscript number (1,2,3, or 4) in the Variant ID.
-Following this group of 18, variants identified in this study are listed in alpha-numeric order by Variant ID.
*indicates two tri-allelic sites with the following genotype breakdowns:
	Genotypes		Case Counts		Control Counts
ATIC_1133	T/T, C/T,C/G, C/C		9,56,5,109		9,51,3,124
MTR_55971	C/A,C/T,A/T,C/C,A/A,T/T		6,14,85,1,65,60		3,7,113,2,44,54
Variant ID	dbSNP ID	SNP/INDEL	Variant	Coding	Type	Amino Acid	Case Genotype Counts	Control Genotype Counts	MAF	Proportion of Samples Missing Data	Log Additive P-value	Odds Ratio (95% CI)	White Case Genotype Counts	White Ctrl Genotype Counts	Hisp Case Genotype Counts	Hisp Ctrl Genotype Counts
SARDH_28370	rs756680	SNP	C/T	non-coding	intron		0/20/205	1/35/179	0.0647727	0.0833333	0.00436	0.49 (0.28-0.87)	0/0/41	0/4/46	0/17/146	0/26/100
ATIC_143291	rs2372536	SNP	C/G	coding	missense	T116S	13/98/127	24/110/104	0.296218	0.00833333	0.00682727	0.64 (0.43-0.88)	2/19/22	7/24/25	11/74/86	14/67/56
DMGDH_650872	rs41272266	SNP	A/T	non-coding	intron		1/22/216	2/38/192	0.0700637	0.01875	0.01448	0.51 (0.27-0.89)	0/2/42	0/5/46	1/17/154	2/24/111
MTHFD1_673273		SNP	C/T	non-coding	intron		0/4/237	0/0/239	0.00416667	0	0.0172364	NA	0/1/43	0/0/56	0/0/173	0/0/138
MTHFD1_709933		SNP	C/T	non-coding	intron		0/4/237	0/0/239	0.00416667	0	0.0177727	NA	0/1/43	0/0/56	0/0/173	0/0/138
MTHFD1_675343		SNP	A/G	non-coding	intron		0/4/231	0/0/232	0.00428266	0.0270833	0.0181273	NA	0/1/42	0/0/55	0/0/168	0/0/133
ATIC_384331	rs4672768	SNP	G/A	non-coding	intron		13/101/116	24/106/100	0.305435	0.0416667	0.0201727	0.66 (0.46-0.90)	2/19/22	7/22/24	11/76/76	13/67/54
DHFR_17874		SNP	G/A	non-coding	intron		0/7/221	0/19/206	0.0286976	0.05625	0.0209909	0.35 (0.12-0.91)	0/3/36	0/9/43	0/4/164	0/9/121
DMGDH_651242	rs41272264	SNP	T/C	non-coding	intron		1/23/215	1/40/192	0.0709746	0.0166667	0.02128	0.56 (0.30-0.97)	0/2/42	0/6/46	1/18/153	1/26/110
ATIC_11161	rs4535042	SNP	T/G	non-coding	UTR-5		11/97/127	26/93/114	0.282051	0.025	0.0213364	0.66 (0.44-0.91)	2/17/21	8/18/27	9/75/87	15/61/61
MTHFS_1268		SNP	C/A	non-coding	intron		5/39/171	3/71/139	0.147196	0.108333	0.0248818	0.59 (0.40-0.86)	1/7/33	0/20/28	4/29/122	0/37/88
ALDH1L2_447704	rs11112330	SNP	G/A	coding	cds-synon	T623T	21/103/114	44/90/104	0.339286	0.00833333	0.02505	0.72 (0.53-0.94)	3/21/19	13/24/19	18/76/78	26/53/58
ATIC_337811	rs13010249	SNP	A/G	non-coding	intron		14/105/122	24/111/104	0.304167	0	0.0257818	0.68 (0.48-0.93)	3/19/22	7/24/25	11/79/83	13/69/56
ALDH1L2_447044	rs10861316	SNP	G/T	non-coding	intron		20/96/112	33/88/93	0.328054	0.0791667	0.02796	0.72 (0.53-0.96)	2/18/20	10/22/19	18/72/76	20/52/49
CTH_7886	rs1145920	SNP	A/G	non-coding	intron		8/77/153	3/68/166	0.175789	0.0104167	0.0329727	1.52 (1.03-2.39)	2/16/25	0/24/31	4/52/115	1/29/107
ALDH1L1_66845		SNP	G/A	non-coding	intron		0/0/211	0/4/194	0.00488998	0.147917	0.03561	NA	0/0/36	0/0/47	0/0/155	0/4/113
MTHFR_6651	rs13306567	SNP	G/C	non-coding	intron		0/10/219	2/19/212	0.0357143	0.0375	0.0358727	0.45 (0.17-0.91)	0/4/36	0/8/47	0/6/160	1/11/122
BHMT_17018	rs60340837	SNP	C/T	coding	cds-synon	Y284Y	1/24/215	0/13/221	0.0411392	0.0125	0.03691	1.96 (1.02-3.95)	0/1/43	0/0/54	1/20/151	0/9/126
AHCY_10138		SNP	G/A	non-coding	intron		0/1/233	0/0/223	0.00109409	0.0479167			0/0/43	0/0/51	0/1/168	0/0/128
AHCY_1014	rs57344541	SNP	C/T	non-coding	UTR-5		0/1/195	0/2/198	0.00378788	0.175			0/1/36	0/1/46	0/0/140	0/1/114
AHCY_1017		indel	insC	non-coding	UTR-5		0/0/197	0/1/200	0.00125628	0.170833			0/0/37	0/0/48	0/0/140	0/1/114
AHCY_10208		SNP	C/T	coding	missense	A89V	0/1/233	0/0/223	0.00109409	0.0479167			0/1/42	0/0/51	0/0/169	0/0/128
AHCY_10216	rs11552695	SNP	A/G	coding	missense	I92V	0/2/232	0/0/223	0.00218818	0.0479167			0/2/41	0/0/51	0/0/169	0/0/128
AHCY_10267		SNP	A/T	non-coding	intron		0/1/233	0/0/223	0.00109409	0.0479167			0/0/43	0/0/51	0/1/168	0/0/128
AHCY_11764		SNP	G/T	non-coding	intron		0/1/235	0/0/233	0.0010661	0.0229167			0/0/42	0/0/54	0/1/169	0/0/135
AHCY_11882	rs41301825	SNP	G/A	coding	missense	G123R	0/6/235	0/2/237	0.00833333	0			0/4/40	0/2/54	0/2/171	0/0/138
AHCY_11914		SNP	C/T	coding	cds-synon	G133G	0/1/234	0/0/236	0.00106157	0.01875			0/0/42	0/0/55	0/0/169	0/0/136
AHCY_11943		SNP	A/G	coding	missense	Y143C	0/0/241	0/1/238	0.00104167	0			0/0/44	0/1/55	0/0/173	0/0/138
AHCY_12003		SNP	G/A	non-coding	intron		0/0/236	0/1/234	0.00106157	0.01875			0/0/43	0/0/55	0/0/169	0/0/135
AHCY_12712		indel	insT	non-coding	intron		0/0/232	0/1/228	0.0010846	0.0395833			0/0/41	0/1/54	0/0/167	0/0/130
AHCY_12957		SNP	T/C	non-coding	intron		0/2/230	0/1/226	0.00326797	0.04375			0/0/41	0/1/53	0/2/165	0/0/129
AHCY_13643		SNP	C/G	non-coding	intron		2/10/229	2/17/220	0.0364583	0			0/1/43	0/0/56	1/3/169	0/7/131
AHCY_13672	rs61664915	indel	delCT	non-coding	intron		0/0/241	0/1/238	0.00104167	0			0/0/44	0/0/56	0/0/173	0/0/138
AHCY_13840	rs57318446	SNP	G/A	non-coding	intron		1/1/238	0/0/236	0.00315126	0.00833333			0/0/43	0/0/55	0/1/172	0/0/136
AHCY_13884		SNP	G/A	coding	missense	M290I	0/1/239	0/0/239	0.00104384	0.00208333			0/1/43	0/0/56	0/0/172	0/0/138
AHCY_18677		SNP	C/T	non-coding	intron		2/10/229	2/17/220	0.0364583	0			0/1/43	0/0/56	1/3/169	0/7/131
AHCY_18690		SNP	C/T	coding	missense	R327W	0/0/241	0/1/238	0.00104167	0			0/0/44	0/1/55	0/0/173	0/0/138
AHCY_18719		SNP	C/T	coding	cds-synon	I336I	0/1/237	0/0/235	0.00105708	0.0145833			0/0/44	0/0/55	0/1/170	0/0/135
AHCY_23089	rs17091693	SNP	C/G	non-coding	intron		2/10/229	2/17/220	0.0364583	0			0/1/43	0/0/56	1/3/169	0/7/131
AHCY_23139	rs60143059	SNP	T/C	non-coding	intron		0/0/237	0/1/233	0.00106157	0.01875			0/0/43	0/0/55	0/0/171	0/1/135
AHCY_23281		SNP	C/G	coding	nonsense	Y432-	0/1/240	0/0/239	0.00104167	0			0/0/44	0/0/56	0/1/172	0/0/138
AHCY_23465		SNP	C/T	non-coding	UTR-3		0/1/236	0/0/234	0.00106157	0.01875			0/0/43	0/0/55	0/1/170	0/0/136
AHCY_23493		SNP	G/A	non-coding	UTR-3		0/1/236	0/0/234	0.00106157	0.01875			0/0/43	0/0/55	0/1/170	0/0/136
AHCY_23522		SNP	A/C	non-coding	UTR-3		0/0/237	0/1/233	0.00106157	0.01875			0/0/43	0/0/55	0/0/171	0/1/135
AHCY_23585		SNP	T/G	non-coding	UTR-3		0/3/234	0/4/230	0.007431	0.01875			0/1/42	0/0/55	0/1/170	0/2/134
AHCY_8672	rs57865142	SNP	C/T	non-coding	intron		0/0/233	0/3/226	0.00324675	0.0375			0/0/43	0/0/54	0/0/167	0/1/132
AHCY_8706		SNP	G/A	non-coding	intron		0/1/195	0/0/200	0.00126263	0.175			0/0/36	0/0/49	0/1/140	0/0/119
AHCY_8816		SNP	C/T	coding	missense	R38W	0/7/233	0/9/228	0.0167715	0.00625			0/3/41	0/7/49	0/3/169	0/1/136
AHCY_8930		SNP	C/G	non-coding	intron		0/1/196	0/1/198	0.00252525	0.175			0/1/35	0/1/48	0/0/142	0/0/118
AHCY_8988		SNP	C/T	non-coding	intron		0/0/194	0/1/196	0.00127877	0.185417			0/0/35	0/0/49	0/0/140	0/0/116
AHCY_996		SNP	C/T	non-coding	UTR-5		0/1/195	0/0/201	0.00125945	0.172917			0/0/37	0/0/48	0/0/140	0/0/115
AHCYL1_1464		SNP	A/G	coding	missense	T33A	0/1/223	0/1/217	0.00226244	0.0791667			0/0/44	0/0/49	0/1/158	0/0/127
AHCYL1_1548	rs59450932	SNP	C/T	non-coding	intron		0/5/221	0/5/213	0.0112613	0.075			0/0/44	0/0/49	0/2/159	0/2/125
AHCYL1_1764		SNP	G/A	non-coding	intron		0/1/224	0/1/217	0.00225734	0.0770833			0/0/44	0/0/50	0/0/160	0/1/125
AHCYL1_27445		SNP	T/G	non-coding	intron		0/1/235	0/0/235	0.00106157	0.01875			0/0/43	0/0/56	0/1/169	0/0/136
AHCYL1_27571		SNP	G/A	coding	missense	R92Q	0/0/236	0/1/234	0.00106157	0.01875			0/0/43	0/0/56	0/0/170	0/1/135
AHCYL1_27815		SNP	T/C	non-coding	intron		0/0/237	0/1/234	0.00105932	0.0166667			0/0/44	0/1/55	0/0/170	0/0/136
AHCYL1_29415		SNP	A/C	non-coding	intron		0/1/237	0/0/239	0.00104822	0.00625			0/0/44	0/0/56	0/1/170	0/0/138
AHCYL1_31225		SNP	T/C	non-coding	intron		0/0/229	0/1/216	0.00112108	0.0708333			0/0/42	0/1/51	0/0/165	0/0/126
AHCYL1_31531		SNP	G/A	non-coding	intron		0/3/176	0/6/168	0.0127479	0.264583			0/0/34	0/0/38	0/3/125	0/6/95
AHCYL1_31739		SNP	G/T	non-coding	intron		0/0/182	0/1/175	0.00139665	0.254167			0/0/34	0/0/38	0/0/131	0/0/103
AHCYL1_31882		SNP	T/C	non-coding	intron		0/2/156	0/0/150	0.00324675	0.358333			0/0/29	0/0/31	0/2/113	0/0/89
AHCYL1_32923		SNP	G/C	non-coding	intron		0/2/218	0/2/224	0.0044843	0.0708333			0/0/41	0/0/52	0/2/155	0/2/127
AHCYL1_34352		SNP	A/G	non-coding	intron		0/0/208	0/2/197	0.002457	0.152083			0/0/38	0/0/48	0/0/149	0/1/112
AHCYL1_34420		SNP	T/C	non-coding	intron		0/0/208	0/1/198	0.0012285	0.152083			0/0/38	0/0/48	0/0/149	0/0/113
AHCYL1_34498		SNP	C/T	non-coding	intron		0/1/207	0/1/199	0.00245098	0.15			0/0/38	0/0/49	0/0/149	0/0/113
AHCYL1_34513		SNP	A/G	non-coding	intron		0/1/207	0/0/200	0.00122549	0.15			0/0/38	0/0/49	0/1/148	0/0/113
AHCYL1_34608	rs186724	SNP	C/T	non-coding	intron		5/46/184	6/49/175	0.125806	0.03125			3/23/17	3/17/34	2/20/147	1/29/103
AHCYL1_34706		SNP	C/T	coding	missense	T381I	0/0/227	0/1/223	0.00110865	0.0604167			0/0/40	0/1/51	0/0/164	0/0/129
AHCYL1_35277		SNP	G/A	non-coding	intron		0/0/171	0/1/183	0.00140845	0.260417			0/0/33	0/1/46	0/0/118	0/0/104
AHCYL1_35607		SNP	G/A	non-coding	intron		0/1/175	0/0/184	0.00138889	0.25			0/0/33	0/0/47	0/1/122	0/0/104
AHCYL1_35753		SNP	T/A	non-coding	intron		0/3/203	0/1/195	0.00497512	0.1625			0/0/34	0/0/47	0/1/151	0/1/110
AHCYL1_35791		SNP	A/G	non-coding	intron		0/0/214	0/1/207	0.00118483	0.120833			0/0/35	0/0/49	0/0/159	0/1/120
AHCYL1_37238		SNP	C/T	non-coding	intron		0/3/229	0/5/217	0.00881057	0.0541667			0/0/43	0/2/51	0/2/165	0/3/127
AHCYL1_37985		SNP	A/T	non-coding	intron		0/3/222	0/1/207	0.00461894	0.0979167			0/0/38	0/0/51	0/1/165	0/1/118
AHCYL1_38292		SNP	A/G	non-coding	UTR-3		0/1/226	0/0/208	0.00114943	0.09375			0/0/39	0/0/51	0/1/166	0/0/119
AHCYL2_1325		SNP	C/G	coding	missense	P91A	0/1/209	0/0/208	0.00119617	0.129167			0/0/35	0/0/46	0/1/152	0/0/123
AHCYL2_1384		SNP	C/A	coding	cds-synon	G110G	0/1/228	0/0/230	0.00108932	0.04375			0/0/40	0/0/52	0/1/165	0/0/135
AHCYL2_1447		SNP	A/C	non-coding	intron		0/1/228	0/0/230	0.00108932	0.04375			0/1/39	0/0/52	0/0/166	0/0/135
AHCYL2_1458		SNP	G/T	non-coding	intron		1/10/219	3/11/216	0.0315217	0.0416667			0/0/40	0/0/52	1/10/156	3/11/121
AHCYL2_1493		SNP	C/T	non-coding	intron		0/2/228	0/1/229	0.00326087	0.0416667			0/0/40	0/0/52	0/1/166	0/0/135
AHCYL2_1507	rs13229264	SNP	C/G	non-coding	intron		2/24/204	0/32/198	0.0652174	0.0416667			0/2/38	0/4/48	2/22/143	0/25/110
AHCYL2_155677		SNP	G/C	coding	missense	R142P	0/1/236	0/2/236	0.00315789	0.0104167			0/0/43	0/1/54	0/1/169	0/0/138
AHCYL2_1594		SNP	G/T	non-coding	intron		0/1/228	0/1/228	0.00218341	0.0458333			0/0/40	0/0/51	0/1/165	0/1/134
AHCYL2_165230	rs10954231	SNP	A/G	non-coding	intron		48/103/77	43/109/77	0.431072	0.0479167			13/15/15	8/25/18	32/77/53	25/68/41
AHCYL2_165528	rs1541711	SNP	C/T	non-coding	intron		40/95/99	38/102/91	0.37957	0.03125			8/16/19	9/25/20	28/73/67	21/63/49
AHCYL2_165549		SNP	G/A	non-coding	intron		0/3/231	0/2/234	0.00531915	0.0208333			0/1/42	0/1/53	0/1/167	0/0/137
AHCYL2_165787		SNP	C/G	non-coding	intron		0/0/236	0/1/238	0.00105263	0.0104167			0/0/43	0/0/56	0/0/170	0/0/138
AHCYL2_165805		SNP	G/C	non-coding	intron		0/1/235	0/0/239	0.00105263	0.0104167			0/0/43	0/0/56	0/1/169	0/0/138
AHCYL2_165824		SNP	A/G	non-coding	intron		0/2/234	0/1/238	0.00315789	0.0104167			0/1/42	0/0/56	0/1/169	0/1/137
AHCYL2_173113		SNP	T/C	non-coding	intron		0/2/233	0/1/233	0.00319829	0.0229167			0/0/44	0/0/54	0/1/167	0/0/135
AHCYL2_173166	rs17168750	SNP	G/C	non-coding	intron		40/97/100	47/92/95	0.38535	0.01875			8/16/20	11/23/20	27/77/66	27/56/52
AHCYL2_176155	rs17552411	SNP	T/C	non-coding	intron		2/52/178	3/48/176	0.119826	0.04375			0/16/28	1/15/38	2/35/128	1/29/100
AHCYL2_176290		SNP	G/A	coding	cds-synon	K282K	0/2/237	0/4/232	0.00631579	0.0104167			0/1/43	0/1/55	0/1/170	0/3/133
AHCYL2_176447		SNP	A/C	non-coding	intron		0/0/238	0/1/235	0.00105485	0.0125			0/0/44	0/0/56	0/0/171	0/1/135
AHCYL2_176464		SNP	T/G	non-coding	intron		0/2/237	0/3/233	0.00526316	0.0104167			0/0/44	0/0/56	0/2/169	0/2/134
AHCYL2_176555		SNP	T/C	non-coding	intron		0/0/237	0/1/235	0.00105708	0.0145833			0/0/44	0/0/56	0/0/170	0/1/135
AHCYL2_181195		SNP	A/G	non-coding	intron		0/1/231	0/2/219	0.00331126	0.05625			0/0/43	0/0/50	0/1/165	0/2/126
AHCYL2_181258		SNP	G/A	non-coding	intron		0/4/228	0/0/221	0.00441501	0.05625			0/0/43	0/0/50	0/4/162	0/0/128
AHCYL2_181328	rs2402951	SNP	A/G	non-coding	intron		3/22/207	2/36/183	0.0750552	0.05625			1/5/37	0/15/35	0/13/153	1/12/115
AHCYL2_181359		SNP	C/T	non-coding	intron		0/0/232	0/1/220	0.00110375	0.05625			0/0/43	0/0/50	0/0/166	0/0/128
AHCYL2_181360	rs71579847	SNP	C/T	non-coding	intron		1/27/204	0/25/196	0.0596026	0.05625			0/3/40	0/3/47	1/24/141	0/19/109
AHCYL2_181902	rs12706882	SNP	A/G	non-coding	intron		1/26/191	1/27/183	0.0664336	0.10625			0/2/41	0/3/48	1/24/130	1/21/99
AHCYL2_182336		SNP	G/A	non-coding	intron		0/1/235	0/2/233	0.00318471	0.01875			0/0/43	0/0/55	0/0/171	0/0/135
AHCYL2_185268		SNP	G/A	non-coding	intron		0/0/223	0/1/228	0.00110619	0.0583333			0/0/38	0/0/52	0/0/164	0/1/132
AHCYL2_185310		SNP	G/A	non-coding	intron		0/0/225	0/1/228	0.00110132	0.0541667			0/0/38	0/0/52	0/0/165	0/0/133
AHCYL2_185488		SNP	G/A	coding	missense	V444I	0/0/226	0/1/227	0.00110132	0.0541667			0/0/38	0/0/52	0/0/166	0/1/131
AHCYL2_185536		SNP	A/G	non-coding	intron		0/1/225	0/0/227	0.00110375	0.05625			0/0/38	0/0/52	0/1/165	0/0/131
AHCYL2_185633		SNP	G/T	non-coding	intron		0/4/210	0/4/199	0.00959233	0.13125			0/0/36	0/0/44	0/1/158	0/3/115
AHCYL2_185644	rs6467244	SNP	A/G	non-coding	intron		4/21/183	4/31/165	0.0833333	0.15			1/4/31	1/13/29	0/12/141	1/9/107
AHCYL2_189825		SNP	G/C	non-coding	intron		0/1/238	0/0/236	0.00105263	0.0104167			0/0/43	0/0/54	0/1/172	0/0/137
AHCYL2_189831		SNP	A/G	non-coding	intron		0/1/238	0/0/236	0.00105263	0.0104167			0/0/43	0/0/54	0/1/172	0/0/137
AHCYL2_198770	rs71579850	SNP	C/T	non-coding	intron		1/30/208	0/33/206	0.0679916	0.00416667			0/3/41	0/4/52	1/27/144	0/26/112
AHCYL2_198874		SNP	T/C	coding	cds-synon	H506H	0/1/238	0/0/239	0.00104603	0.00416667			0/0/44	0/0/56	0/1/171	0/0/138
AHCYL2_202854		SNP	T/C	non-coding	intron		0/0/238	0/1/234	0.00105708	0.0145833			0/0/43	0/0/56	0/0/172	0/1/133
AHCYL2_203190	rs4728164	SNP	T/C	non-coding	UTR-3		42/101/96	44/101/91	0.393684	0.0104167			8/17/18	11/25/20	30/78/65	25/60/50
ALDH1L1_20644		SNP	C/A	non-coding	UTR-5		0/0/236	1/0/234	0.00212314	0.01875			0/0/42	0/0/55	0/0/170	0/0/135
ALDH1L1_20731		SNP	G/A	coding	missense	G23D	0/4/232	0/0/236	0.00423729	0.0166667			0/1/41	0/0/56	0/3/167	0/0/135
ALDH1L1_20837		SNP	C/T	non-coding	intron		0/1/235	0/0/236	0.00105932	0.0166667			0/0/42	0/0/56	0/1/169	0/0/135
ALDH1L1_22939		SNP	G/A	non-coding	intron		0/1/235	0/0/231	0.00107066	0.0270833			0/0/42	0/0/53	0/1/170	0/0/135
ALDH1L1_22995	rs72967763	SNP	G/A	non-coding	intron		0/1/237	0/0/231	0.0010661	0.0229167			0/0/43	0/0/53	0/1/171	0/0/135
ALDH1L1_23066		SNP	C/T	coding	nonsense	Q64-	0/0/238	0/1/230	0.0010661	0.0229167			0/0/43	0/1/52	0/0/172	0/0/135
ALDH1L1_23110		SNP	C/T	coding	cds-synon	A78A	0/1/237	0/1/230	0.0021322	0.0229167			0/0/43	0/0/53	0/1/171	0/1/134
ALDH1L1_23196		SNP	C/T	coding	missense	P107L	0/0/238	0/2/229	0.0021322	0.0229167			0/0/43	0/0/53	0/0/172	0/2/133
ALDH1L1_23233		SNP	C/T	coding	cds-synon	I119I	0/1/237	0/1/230	0.0021322	0.0229167			0/0/43	0/0/53	0/1/171	0/0/135
ALDH1L1_23269	rs7651908	SNP	C/T	non-coding	intron		0/9/229	0/5/226	0.0149254	0.0229167			0/0/43	0/0/53	0/7/165	0/1/134
ALDH1L1_24036	rs41266449	SNP	G/C	non-coding	intron		0/5/151	0/6/160	0.0170807	0.329167			0/0/23	0/2/32	0/4/114	0/3/93
ALDH1L1_24201		SNP	C/A	coding	cds-synon	T143T	0/0/162	0/1/173	0.0014881	0.3			0/0/25	0/1/36	0/0/122	0/0/100
ALDH1L1_25991		SNP	G/A	non-coding	intron		0/2/230	0/2/226	0.00434783	0.0416667			0/0/41	0/0/54	0/2/167	0/1/128
ALDH1L1_26098	rs2276731	SNP	A/G	non-coding	intron		9/68/160	10/49/176	0.164195	0.0166667			0/12/31	4/10/42	8/49/114	3/24/107
ALDH1L1_26256		SNP	C/T	non-coding	intron		0/3/235	0/0/236	0.00316456	0.0125			0/1/42	0/0/56	0/2/169	0/0/135
ALDH1L1_26335		SNP	G/C	non-coding	intron		0/1/236	0/3/233	0.00422833	0.0145833			0/0/43	0/0/56	0/1/169	0/3/132
ALDH1L1_27938	rs41266447	SNP	G/A	non-coding	intron		0/19/206	2/20/205	0.0475664	0.0583333			0/6/35	0/8/45	0/12/150	1/10/119
ALDH1L1_28043		SNP	A/G	non-coding	intron		0/6/226	0/8/225	0.0150538	0.03125			0/0/41	0/1/53	0/5/163	0/4/130
ALDH1L1_28070		SNP	A/G	coding	cds-synon	T243T	0/1/230	0/0/233	0.00107759	0.0333333			0/1/40	0/0/54	0/0/167	0/0/134
ALDH1L1_28102	rs3796191	SNP	T/C	coding	missense	L254P	2/37/192	0/28/205	0.0743534	0.0333333			0/4/37	0/5/49	2/30/135	0/22/112
ALDH1L1_28193	rs16837178	SNP	C/T	coding	cds-synon	D284D	0/22/209	1/22/209	0.049676	0.0354167			0/7/34	0/8/46	0/14/153	0/12/121
ALDH1L1_28209	rs3821467	SNP	C/T	non-coding	intron		0/0/231	0/1/230	0.00108225	0.0375			0/0/41	0/0/54	0/0/167	0/0/132
ALDH1L1_28225	rs41266445	SNP	G/A	non-coding	intron		0/20/211	1/20/209	0.0455531	0.0395833			0/7/34	0/8/46	0/13/154	0/10/122
ALDH1L1_28370		SNP	A/C	non-coding	intron		0/3/189	0/2/184	0.00661376	0.2125			0/0/33	0/2/45	0/3/136	0/0/101
ALDH1L1_30864		SNP	G/A	non-coding	intron		0/2/227	1/1/231	0.00541126	0.0375			0/0/40	0/0/54	0/0/167	1/0/133
ALDH1L1_30943		SNP	G/A	non-coding	intron		0/1/229	0/0/232	0.00108225	0.0375			0/0/40	0/0/54	0/1/167	0/0/134
ALDH1L1_30979		SNP	G/A	non-coding	intron		0/2/227	0/0/228	0.00218818	0.0479167			0/0/40	0/0/54	0/1/166	0/0/130
ALDH1L1_30989		SNP	T/G	non-coding	intron		0/1/227	0/0/227	0.0010989	0.0520833			0/0/39	0/0/53	0/0/167	0/0/130
ALDH1L1_30995		SNP	C/T	non-coding	intron		0/0/228	0/1/226	0.0010989	0.0520833			0/0/39	0/0/53	0/0/167	0/1/129
ALDH1L1_31066		SNP	G/T	non-coding	intron		0/3/225	0/0/227	0.0032967	0.0520833			0/2/37	0/0/53	0/1/166	0/0/130
ALDH1L1_31219		SNP	T/C	coding	cds-synon	V322V	0/1/225	0/0/228	0.00110132	0.0541667			0/0/38	0/0/53	0/1/167	0/0/133
ALDH1L1_31224		SNP	C/T	coding	missense	A324V	0/1/225	0/2/226	0.00330396	0.0541667			0/1/37	0/0/53	0/0/168	0/2/131
ALDH1L1_31225		SNP	G/A	coding	cds-synon	A324A	0/1/225	0/0/228	0.00110132	0.0541667			0/0/38	0/0/53	0/1/167	0/0/133
ALDH1L1_34720	rs2886059	SNP	G/T	coding	missense	V330F	0/0/7	1/4/3	0.2	0.96875			0/0/0	1/0/2	0/0/6	0/3/1
ALDH1L1_43570	rs6799991	SNP	C/T	non-coding	intron		65/49/70	58/48/68	0.47905	0.254167			14/4/10	14/10/16	47/42/49	31/34/35
ALDH1L1_43758	rs34720838	SNP	T/C	coding	cds-synon	F384F	0/0/223	0/1/220	0.00112613	0.075			0/0/39	0/0/50	0/0/161	0/1/126
ALDH1L1_43791	rs2305230	SNP	G/T	coding	cds-synon	L395L	10/52/161	9/47/165	0.154279	0.075			0/10/29	2/9/39	7/37/117	3/22/102
ALDH1L1_44511	rs6772231	SNP	G/T	non-coding	intron		13/48/169	16/42/174	0.160173	0.0375			0/11/30	4/12/39	11/31/124	6/17/112
ALDH1L1_44585		SNP	G/A	non-coding	intron		0/11/225	1/7/226	0.0212766	0.0208333			0/1/42	0/0/55	0/7/163	0/3/133
ALDH1L1_44760		SNP	G/A	coding	missense	V409M	0/3/233	0/3/230	0.00639659	0.0229167			0/0/43	0/1/54	0/2/168	0/2/133
ALDH1L1_44791		SNP	G/A	coding	missense	R419H	0/1/235	0/1/233	0.00212766	0.0208333			0/0/43	0/0/56	0/1/169	0/1/134
ALDH1L1_44821	rs9282691	SNP	A/C	coding	missense	E429A	1/11/224	1/13/220	0.0297872	0.0208333			0/1/42	0/1/55	0/8/162	0/5/130
ALDH1L1_44852		SNP	T/C	coding	cds-synon	S439S	0/2/234	0/1/233	0.00319149	0.0208333			0/0/43	0/1/55	0/1/169	0/0/135
ALDH1L1_44870		SNP	C/T	coding	cds-synon	T445T	0/0/236	0/1/233	0.00106383	0.0208333			0/0/43	0/0/56	0/0/170	0/0/135
ALDH1L1_44878		SNP	G/A	coding	missense	S448N	0/1/235	0/3/231	0.00425532	0.0208333			0/0/43	0/0/56	0/1/169	0/3/132
ALDH1L1_44887	rs2305229	SNP	A/C	non-coding	intron		6/49/181	5/47/182	0.125532	0.0208333			0/10/33	2/12/42	5/34/131	2/20/113
ALDH1L1_44924	rs9282695	SNP	C/G	non-coding	intron		0/1/236	0/6/228	0.007431	0.01875			0/0/43	0/1/55	0/1/170	0/5/130
ALDH1L1_44932		SNP	C/T	non-coding	intron		0/0/237	0/1/233	0.00106157	0.01875			0/0/43	0/0/56	0/0/171	0/1/134
ALDH1L1_45848		SNP	T/C	non-coding	intron		1/0/144	0/1/143	0.00519031	0.397917			0/0/27	0/0/29	1/0/102	0/1/85
ALDH1L1_45875		SNP	A/G	non-coding	intron		1/10/210	1/8/212	0.0248869	0.0791667			0/1/40	0/1/49	0/7/152	0/5/124
ALDH1L1_45923	rs72967721	SNP	G/T	non-coding	intron		0/1/234	0/0/233	0.00106838	0.025			0/0/44	0/0/54	0/1/167	0/0/135
ALDH1L1_45953		SNP	A/G	non-coding	intron		0/4/231	0/4/230	0.00852878	0.0229167			0/1/43	0/0/54	0/2/166	0/1/135
ALDH1L1_46077	rs2276724	SNP	A/G	coding	missense	S481G	5/51/179	5/45/184	0.123667	0.0229167			0/11/33	2/13/39	4/34/130	2/17/117
ALDH1L1_46108		SNP	G/T	coding	missense	R491M	0/1/234	0/0/234	0.0010661	0.0229167			0/0/44	0/0/54	0/1/167	0/0/136
ALDH1L1_46145		SNP	C/T	non-coding	intron		0/1/234	0/1/233	0.0021322	0.0229167			0/0/44	0/1/53	0/1/167	0/0/136
ALDH1L1_46158		SNP	G/A	non-coding	intron		0/1/234	0/1/233	0.0021322	0.0229167			0/1/43	0/0/54	0/0/168	0/1/135
ALDH1L1_46181		SNP	G/C	non-coding	intron		1/11/227	1/6/223	0.0223881	0.0229167			0/1/43	0/0/54	0/8/164	0/4/129
ALDH1L1_46204		SNP	G/A	non-coding	intron		0/2/237	0/1/229	0.00319829	0.0229167			0/0/44	0/0/54	0/2/170	0/1/132
ALDH1L1_46236		SNP	G/A	non-coding	intron		1/13/225	1/12/217	0.0309168	0.0229167			0/1/43	0/1/53	0/10/162	0/5/128
ALDH1L1_49775	rs4646730	SNP	C/T	non-coding	intron		31/68/47	31/59/48	0.441901	0.408333			4/9/12	7/11/14	26/54/27	20/36/27
ALDH1L1_49784	rs4646731	SNP	C/T	non-coding	intron		34/70/46	31/62/50	0.447099	0.389583			5/10/11	7/12/14	28/55/27	20/38/28
ALDH1L1_49858		SNP	A/G	non-coding	intron		0/0/180	0/2/177	0.00278552	0.252083			0/0/32	0/1/39	0/0/130	0/1/105
ALDH1L1_49888	rs2305224	SNP	C/G	non-coding	intron		48/68/65	50/73/57	0.466759	0.247917			5/11/16	9/13/18	40/51/40	34/44/29
ALDH1L1_49981	rs2305225	SNP	C/T	non-coding	intron		48/77/56	51/82/48	0.493094	0.245833			6/10/16	9/16/15	39/61/31	35/50/23
ALDH1L1_49990	rs2305226	SNP	A/G	non-coding	intron		46/78/57	48/86/47	0.486188	0.245833			5/11/16	8/17/15	38/61/32	33/54/21
ALDH1L1_50042		SNP	C/G	non-coding	intron		0/3/178	0/1/180	0.00552486	0.245833			0/0/32	0/0/40	0/3/128	0/1/107
ALDH1L1_50052	rs2305227	SNP	G/A	non-coding	intron		29/74/78	32/67/82	0.36326	0.245833			8/18/6	11/16/13	15/51/65	18/40/50
ALDH1L1_50055		SNP	G/T	non-coding	intron		0/0/181	0/1/180	0.00138122	0.245833			0/0/32	0/0/40	0/0/131	0/1/107
ALDH1L1_50105	rs2305228	SNP	C/T	non-coding	intron		43/80/58	46/83/52	0.470994	0.245833			4/12/16	8/16/16	37/63/31	32/53/23
ALDH1L1_50293	rs3816366	SNP	C/T	non-coding	intron		35/71/41	37/75/38	0.488215	0.38125			12/8/4	11/16/8	18/57/34	18/46/25
ALDH1L1_51248	rs2002287	SNP	C/T	non-coding	intron		62/96/71	62/108/64	0.488121	0.0354167			7/14/21	10/23/23	50/74/41	43/65/27
ALDH1L1_51397		SNP	C/G	coding	cds-synon	T557T	0/0/229	0/1/233	0.00107991	0.0354167			0/0/42	0/0/56	0/0/165	0/1/134
ALDH1L1_51449		SNP	C/T	non-coding	intron		0/0/229	0/1/233	0.00107991	0.0354167			0/0/42	0/0/56	0/0/165	0/1/134
ALDH1L1_51455	rs873696	SNP	A/G	non-coding	intron		63/95/71	64/105/65	0.490281	0.0354167			7/14/21	11/22/23	51/73/41	44/63/28
ALDH1L1_51518		SNP	G/A	non-coding	intron		0/0/229	1/2/231	0.00431965	0.0354167			0/0/42	0/0/56	0/0/165	0/0/135
ALDH1L1_51541	rs2365002	SNP	A/G	non-coding	intron		63/97/69	65/103/66	0.492441	0.0354167			7/14/21	10/23/23	51/75/39	45/62/28
ALDH1L1_51575		SNP	C/T	non-coding	intron		63/96/70	62/107/64	0.49026	0.0375			7/14/21	11/22/23	50/75/40	42/65/27
ALDH1L1_51587	rs2365003	SNP	C/T	non-coding	intron		62/96/71	61/106/66	0.484848	0.0375			7/13/22	10/22/24	50/75/40	42/64/28
ALDH1L1_51624		SNP	G/A	non-coding	intron		0/1/228	0/1/232	0.0021645	0.0375			0/1/41	0/0/56	0/0/165	0/1/133
ALDH1L1_51629		SNP	G/T	non-coding	intron		0/0/229	0/1/232	0.00108225	0.0375			0/0/42	0/0/56	0/0/165	0/0/134
ALDH1L1_51639	rs3821458	SNP	C/G	non-coding	intron		63/95/71	62/106/65	0.488095	0.0375			7/14/21	10/23/23	51/73/41	43/63/28
ALDH1L1_55768	rs2278756	SNP	C/T	non-coding	intron		31/92/116	30/91/113	0.32241	0.0145833			9/22/13	9/27/19	16/65/91	16/50/69
ALDH1L1_55911		SNP	T/C	non-coding	intron		0/1/238	0/1/235	0.00210526	0.0104167			0/0/44	0/0/56	0/1/171	0/0/135
ALDH1L1_56034		SNP	G/A	non-coding	intron		0/1/238	0/0/237	0.00105042	0.00833333			0/0/44	0/0/56	0/1/171	0/0/136
ALDH1L1_56090		SNP	A/G	non-coding	intron		0/2/237	0/1/236	0.00315126	0.00833333			0/1/43	0/0/56	0/1/171	0/1/135
ALDH1L1_63400		SNP	G/A	non-coding	intron		0/1/182	0/0/167	0.00142857	0.270833			0/0/36	0/0/37	0/0/130	0/0/98
ALDH1L1_63653	rs4646740	SNP	G/C	non-coding	intron		1/27/184	2/25/178	0.0695444	0.13125			0/5/36	0/3/42	1/16/134	1/9/109
ALDH1L1_63683	rs4646741	SNP	C/T	non-coding	intron		1/27/184	1/25/179	0.0671463	0.13125			0/5/36	0/4/41	1/17/133	1/10/108
ALDH1L1_63690	rs4646742	SNP	A/G	non-coding	intron		4/32/176	6/29/170	0.0971223	0.13125			0/5/36	0/4/41	2/22/127	2/11/106
ALDH1L1_63737		SNP	A/C	non-coding	intron		0/0/211	0/3/199	0.00363196	0.139583			0/0/41	0/1/43	0/0/150	0/2/115
ALDH1L1_63779		SNP	C/T	non-coding	intron		0/1/180	0/0/179	0.00138889	0.25			0/0/38	0/0/39	0/1/124	0/0/102
ALDH1L1_66814		SNP	G/A	non-coding	intron		0/0/189	0/1/169	0.00139276	0.252083			0/0/30	0/0/38	0/0/141	0/1/101
ALDH1L1_66843		SNP	G/C	non-coding	intron		0/0/211	0/1/197	0.00122249	0.147917			0/0/36	0/0/47	0/0/155	0/0/117
ALDH1L1_67102		SNP	G/A	non-coding	intron		0/0/211	0/1/198	0.00121951	0.145833			0/0/36	0/0/48	0/0/155	0/0/117
ALDH1L1_67156		SNP	G/A	non-coding	intron		0/1/208	0/0/196	0.00123457	0.15625			0/0/36	0/0/47	0/1/153	0/0/115
ALDH1L1_67226	rs2290053	SNP	G/A	non-coding	intron		38/48/93	32/42/84	0.341246	0.297917			12/12/7	13/6/19	22/32/79	15/26/51
ALDH1L1_67230		SNP	C/G	non-coding	intron		0/2/170	0/2/148	0.00621118	0.329167			0/0/30	0/0/37	0/1/128	0/1/84
ALDH1L1_68598		SNP	C/T	non-coding	intron		0/9/213	1/8/221	0.0210177	0.0583333			0/0/42	0/0/54	0/6/152	0/5/128
ALDH1L1_68687		SNP	G/A	non-coding	intron		1/22/202	0/20/211	0.0482456	0.05			0/8/34	0/6/49	1/13/146	0/11/122
ALDH1L1_71516		SNP	T/C	non-coding	intron		0/0/210	0/1/203	0.00120773	0.1375			0/0/36	0/0/51	0/0/156	0/1/115
ALDH1L1_74265		SNP	C/T	non-coding	intron		0/1/194	0/0/205	0.00125	0.166667			0/0/34	0/0/51	0/1/141	0/0/115
ALDH1L1_74272	rs2276729	SNP	C/T	non-coding	intron		8/47/140	9/48/151	0.16005	0.160417			4/7/23	5/13/33	4/35/103	2/29/87
ALDH1L1_74273	rs2276730	SNP	A/G	non-coding	intron		14/77/104	23/90/95	0.299007	0.160417			3/21/10	11/20/20	8/46/88	9/53/56
ALDH1L1_74314		SNP	G/A	non-coding	intron		0/1/227	0/0/229	0.00109409	0.0479167			0/0/42	0/0/55	0/0/165	0/0/132
ALDH1L1_74384		SNP	A/C	non-coding	intron		0/1/227	0/0/229	0.00109409	0.0479167			0/0/42	0/0/55	0/1/164	0/0/132
ALDH1L1_74427	rs1127717	SNP	A/G	coding	missense	D793G	13/51/164	12/52/165	0.167396	0.0479167			5/7/30	6/14/35	7/39/119	4/31/97
ALDH1L1_74483	rs4646750	SNP	A/G	coding	missense	I812V	2/17/209	2/13/214	0.0415755	0.0479167			0/4/38	1/5/49	2/10/153	1/4/127
ALDH1L1_74508		SNP	G/A	non-coding	intron		0/0/229	0/1/228	0.0010917	0.0458333			0/0/42	0/0/55	0/0/165	0/0/132
ALDH1L1_74529		SNP	G/A	non-coding	intron		0/0/229	0/1/228	0.0010917	0.0458333			0/0/42	0/1/54	0/0/165	0/0/132
ALDH1L1_74548	rs9282690	SNP	G/A	non-coding	intron		1/17/211	2/15/212	0.0414847	0.0458333			0/3/39	1/5/49	1/10/154	1/5/126
ALDH1L1_74599		SNP	G/A	non-coding	intron		0/1/224	0/0/228	0.00110375	0.05625			0/0/41	0/0/54	0/1/161	0/0/132
ALDH1L1_75587	rs4646754	SNP	C/T	non-coding	intron		17/84/113	19/103/99	0.297701	0.09375			5/22/13	7/26/20	9/51/92	8/58/60
ALDH1L1_75649		SNP	G/A	non-coding	intron		0/3/139	0/0/145	0.00522648	0.402083			0/0/25	0/0/37	0/3/100	0/0/79
ALDH1L1_75767	rs72965956	SNP	G/T	coding	missense	A835S	0/0/230	0/1/228	0.00108932	0.04375			0/0/43	0/0/55	0/0/165	0/0/131
ALDH1L1_76012		SNP	G/C	non-coding	intron		0/1/227	0/0/228	0.00109649	0.05			0/1/42	0/0/55	0/0/163	0/0/130
ALDH1L1_76103		SNP	G/A	non-coding	intron		0/0/205	0/1/193	0.00125313	0.16875			0/0/36	0/0/44	0/0/148	0/1/113
ALDH1L1_76104	rs10934744	SNP	G/T	non-coding	intron		17/67/121	19/79/96	0.273183	0.16875			6/16/14	6/16/22	8/43/97	8/47/59
ALDH1L1_77489		SNP	C/T	non-coding	intron		0/9/221	0/5/228	0.0151188	0.0354167			0/3/39	0/1/54	0/6/160	0/3/131
ALDH1L1_77540	rs4646759	SNP	C/G	non-coding	intron		11/49/171	8/52/174	0.149462	0.03125			4/8/31	5/16/34	6/37/123	3/30/102
ALDH1L1_77545		SNP	C/T	non-coding	intron		0/0/231	0/1/233	0.00107527	0.03125			0/0/43	0/1/54	0/0/166	0/0/135
ALDH1L1_77549		SNP	G/A	non-coding	intron		0/6/225	0/7/227	0.0139785	0.03125			0/0/43	0/1/54	0/5/161	0/3/132
ALDH1L1_77591		SNP	T/C	non-coding	intron		0/0/231	0/1/234	0.00107296	0.0291667			0/0/43	0/0/56	0/0/166	0/1/134
ALDH1L1_77615	rs4646760	SNP	A/G	non-coding	intron		18/84/129	19/100/116	0.276824	0.0291667			7/21/15	7/22/27	9/53/104	8/59/68
ALDH1L1_77888		SNP	C/T	non-coding	UTR-3		0/1/228	0/0/234	0.00107991	0.0354167			0/0/43	0/0/56	0/1/163	0/0/135
ALDH1L2_11501		SNP	C/T	coding	cds-synon	L32L	0/1/237	0/0/235	0.00105708	0.0145833			0/0/44	0/0/56	0/1/170	0/0/134
ALDH1L2_18805		SNP	C/T	coding	missense	L204F	0/1/234	0/0/235	0.00106383	0.0208333			0/0/42	0/0/55	0/1/169	0/0/135
ALDH1L2_19042		SNP	G/C	non-coding	intron		0/0/237	0/1/233	0.00106157	0.01875			0/0/43	0/0/54	0/0/171	0/1/134
ALDH1L2_19072	rs10778368	SNP	G/A	non-coding	intron		7/28/193	3/49/177	0.106127	0.0479167			2/14/24	1/20/31	5/13/147	2/26/106
ALDH1L2_19087		SNP	T/C	non-coding	intron		1/1/221	1/3/219	0.00896861	0.0708333			0/0/39	1/0/51	1/1/160	0/3/127
ALDH1L2_20086		SNP	A/G	non-coding	intron		0/1/227	0/0/216	0.00112613	0.075			0/0/42	0/0/52	0/1/164	0/0/127
ALDH1L2_20146		SNP	G/A	coding	missense	R247Q	0/0/227	0/1/215	0.00112867	0.0770833			0/0/42	0/0/52	0/0/164	0/1/126
ALDH1L2_20203		SNP	G/A	non-coding	intron		0/0/225	0/1/215	0.00113379	0.08125			0/0/41	0/0/52	0/0/163	0/0/127
ALDH1L2_20330	rs6539185	SNP	A/G	non-coding	intron		28/71/116	21/76/114	0.287559	0.1125			8/16/14	3/19/29	20/47/90	17/45/64
ALDH1L2_22371	rs12372293	SNP	C/T	non-coding	intron		1/32/194	0/29/190	0.0706278	0.0708333			0/9/32	0/9/40	1/20/143	0/19/112
ALDH1L2_22483		SNP	C/T	coding	missense	P278L	0/0/233	0/1/224	0.0010917	0.0458333			0/0/43	0/0/51	0/0/168	0/1/132
ALDH1L2_22578		SNP	G/A	non-coding	intron		0/0/233	0/1/223	0.00109409	0.0479167			0/0/43	0/0/51	0/0/168	0/0/132
ALDH1L2_23771		SNP	C/T	coding	missense	T329M	0/0/232	0/1/221	0.00110132	0.0541667			0/0/43	0/0/53	0/0/167	0/0/125
ALDH1L2_23925	rs78680397	SNP	G/A	non-coding	intron		0/5/227	0/10/212	0.0165198	0.0541667			0/3/40	0/4/49	0/2/165	0/6/119
ALDH1L2_24020	rs7134351	SNP	A/G	non-coding	intron		18/26/154	18/23/149	0.155928	0.191667			2/5/30	2/4/44	14/16/110	10/17/79
ALDH1L2_24154		SNP	G/A	non-coding	intron		0/0/227	0/1/211	0.00113895	0.0854167			0/0/44	0/0/53	0/0/160	0/1/118
ALDH1L2_24157		SNP	G/C	non-coding	intron		0/1/226	0/0/212	0.00113895	0.0854167			0/0/44	0/0/53	0/0/160	0/0/119
ALDH1L2_24164		SNP	G/A	non-coding	intron		0/1/226	0/0/212	0.00113895	0.0854167			0/0/44	0/0/53	0/1/159	0/0/119
ALDH1L2_24234		SNP	C/A	non-coding	intron		1/2/226	0/1/212	0.00565611	0.0791667			0/2/42	0/0/53	1/0/161	0/1/119
ALDH1L2_24297		SNP	A/G	non-coding	intron		0/5/224	0/0/213	0.00565611	0.0791667			0/1/43	0/0/53	0/4/158	0/0/120
ALDH1L2_24374	rs71468237	SNP	C/T	non-coding	intron		0/21/207	0/16/199	0.0417607	0.0770833			0/10/34	0/6/47	0/11/150	0/9/112
ALDH1L2_24439		SNP	A/T	coding	missense	D367V	0/1/225	0/0/213	0.00113895	0.0854167			0/0/44	0/0/53	0/1/158	0/0/120
ALDH1L2_27068	rs77393944	SNP	T/C	non-coding	intron		0/1/187	0/2/171	0.00415512	0.247917			0/0/40	0/0/41	0/1/127	0/2/93
ALDH1L2_27141		indel	delT	non-coding	intron		0/1/228	0/1/213	0.00225734	0.0770833			0/1/43	0/1/53	0/0/162	0/0/117
ALDH1L2_32406	rs11112347	SNP	A/G	non-coding	intron		41/102/87	38/97/87	0.394912	0.0583333			8/18/18	14/26/14	29/74/61	18/50/55
ALDH1L2_32434	rs78995531	SNP	C/T	non-coding	intron		0/0/232	1/3/218	0.00550661	0.0541667			0/0/44	0/0/54	0/0/166	0/0/123
ALDH1L2_32518	rs56118650	SNP	C/A	non-coding	intron		41/95/97	38/91/94	0.377193	0.05			9/15/20	12/26/16	28/71/68	19/46/59
ALDH1L2_32671	rs61261767	SNP	A/G	non-coding	intron		0/4/225	0/3/220	0.00774336	0.0583333			0/0/43	0/0/54	0/2/163	0/0/124
ALDH1L2_32685	rs56188643	SNP	A/G	non-coding	intron		39/99/84	32/90/85	0.385781	0.10625			7/19/16	11/27/13	28/71/60	17/45/54
ALDH1L2_35182	rs77759561	SNP	C/T	non-coding	intron		0/5/224	0/1/230	0.00652174	0.0416667			0/1/41	0/0/53	0/4/162	0/1/134
ALDH1L2_35247		SNP	G/A	non-coding	intron		0/0/231	0/1/233	0.00107527	0.03125			0/0/43	0/0/54	0/0/167	0/0/137
ALDH1L2_35271	rs7485673	SNP	A/G	non-coding	intron		18/81/132	25/90/119	0.276344	0.03125			3/15/25	7/24/23	15/62/90	17/51/69
ALDH1L2_35297	rs11112345	SNP	T/C	non-coding	intron		2/23/207	2/31/201	0.0665236	0.0291667			1/9/33	0/9/45	0/12/156	1/17/119
ALDH1L2_35323	rs11112344	SNP	A/G	non-coding	intron		2/25/206	2/29/203	0.0663812	0.0270833			1/9/33	0/8/46	0/14/154	1/17/119
ALDH1L2_35365		SNP	T/C	non-coding	intron		0/0/232	0/1/233	0.00107296	0.0291667			0/0/43	0/0/54	0/0/167	0/0/137
ALDH1L2_35389		SNP	C/A	non-coding	intron		0/2/231	0/0/234	0.00214133	0.0270833			0/0/43	0/0/54	0/2/166	0/0/137
ALDH1L2_38374	rs10778364	SNP	A/G	non-coding	intron		18/56/39	18/42/58	0.367965	0.51875			5/10/5	4/11/12	10/39/31	12/25/34
ALDH1L2_38518	rs75238381	SNP	G/A	coding	missense	R572H	0/1/116	0/0/118	0.00212766	0.510417			0/0/18	0/0/26	0/0/85	0/0/73
ALDH1L2_38778		SNP	T/C	non-coding	intron		0/0/112	0/2/114	0.00438596	0.525			0/0/17	0/0/26	0/0/82	0/1/70
ALDH1L2_38816	rs10861324	SNP	A/C	non-coding	intron		33/36/43	34/41/42	0.460699	0.522917			3/5/8	10/12/4	27/29/27	22/21/29
ALDH1L2_44735		SNP	A/G	non-coding	intron		0/1/235	0/1/231	0.00213675	0.025			0/1/41	0/0/54	0/0/171	0/1/133
ALDH1L2_44755		SNP	T/C	non-coding	intron		0/0/238	0/1/237	0.00105042	0.00833333			0/0/43	0/0/56	0/0/172	0/1/136
ALDH1L2_44767		SNP	C/G	coding	cds-synon	V622V	0/0/238	0/1/237	0.00105042	0.00833333			0/0/43	0/1/55	0/0/172	0/0/137
ALDH1L2_44937	rs12297353	SNP	C/T	non-coding	intron		1/24/215	1/24/211	0.0546218	0.00833333			0/3/41	0/4/51	1/18/154	0/10/127
ALDH1L2_45714	rs4964317	SNP	A/T	coding	cds-synon	G671G	3/4/169	11/5/129	0.0576324	0.33125			1/0/30	5/0/33	2/4/122	6/2/77
ALDH1L2_45774	rs4964120	SNP	G/A	non-coding	intron		7/6/175	16/11/141	0.0884831	0.258333			2/3/30	8/2/34	5/3/128	8/6/85
ALDH1L2_50873	rs4281549	SNP	A/C	non-coding	intron		7/5/193	6/11/183	0.0518519	0.15625			0/1/36	0/0/53	5/3/141	2/7/102
ALDH1L2_50957		SNP	T/A	non-coding	intron		0/0/231	0/1/226	0.0010917	0.0458333			0/0/43	0/0/55	0/0/166	0/1/129
ALDH1L2_51121		SNP	G/A	coding	missense	V736M	0/1/229	0/0/228	0.0010917	0.0458333			0/0/43	0/0/55	0/1/164	0/0/131
ALDH1L2_53422	rs17036612	SNP	T/G	non-coding	intron		7/55/141	8/52/134	0.172544	0.172917			0/11/24	0/8/39	5/30/111	5/24/86
ALDH1L2_53577		SNP	A/T	coding	missense	D766V	0/0/235	0/1/233	0.0010661	0.0229167			0/0/43	0/1/54	0/0/168	0/0/136
ALDH1L2_53624		SNP	T/C	coding	missense	Y782H	0/0/234	0/1/233	0.00106838	0.025			0/0/43	0/0/55	0/0/167	0/0/136
ALDH1L2_53643		SNP	A/T	coding	missense	K788I	0/1/233	0/0/234	0.00106838	0.025			0/0/43	0/0/55	0/1/166	0/0/136
ALDH1L2_58880		SNP	C/T	coding	cds-synon	G894G	0/1/234	0/0/222	0.00109409	0.0479167			0/0/44	0/0/53	0/0/168	0/0/125
ALDH1L2_900	rs7304175	SNP	C/A	non-coding	nearGene-5		0/2/99	0/2/97	0.01	0.583333			0/0/15	0/0/21	0/2/71	0/2/61
ALDH1L2_910	rs7303961	SNP	A/G	non-coding	nearGene-5		3/7/91	2/11/86	0.07	0.583333			1/2/12	1/3/17	2/4/67	1/8/54
AMT_1129		SNP	G/A	non-coding	UTR-5		0/0/239	0/2/234	0.00210526	0.0104167			0/0/44	0/0/56	0/0/171	0/1/135
AMT_1435		SNP	C/T	coding	missense	R73C	0/0/239	0/1/237	0.00104822	0.00625			0/0/44	0/0/56	0/0/171	0/1/136
AMT_1449		SNP	G/A	coding	cds-synon	S77S	0/1/183	0/0/182	0.00136612	0.2375			0/0/33	0/0/41	0/1/129	0/0/107
AMT_3252		SNP	G/A	coding	cds-synon	L118L	0/0/241	0/2/237	0.00208333	0			0/0/44	0/0/56	0/0/173	0/2/136
AMT_3381		indel	delCT	non-coding	intron		0/1/233	0/1/236	0.00212314	0.01875			0/0/43	0/0/55	0/1/167	0/0/137
AMT_4255		SNP	G/A	coding	missense	E211K	0/7/232	0/8/228	0.0157895	0.0104167			0/4/40	0/2/54	0/3/168	0/6/130
AMT_4259		SNP	T/C	coding	missense	V212A	0/1/238	0/0/236	0.00105263	0.0104167			0/0/44	0/0/56	0/1/170	0/0/136
AMT_4282		indel	insG	coding	frameshift	V220fs	0/1/159	0/0/144	0.00164474	0.366667			0/0/30	0/0/32	0/0/111	0/0/88
AMT_4484		SNP	C/G	coding	missense	P251R	0/0/239	0/1/235	0.00105263	0.0104167			0/0/44	0/0/56	0/0/171	0/1/135
AMT_4599		SNP	T/C	coding	cds-synon	S289S	0/0/155	0/1/143	0.00167224	0.377083			0/0/26	0/1/31	0/0/110	0/0/88
AMT_5627		SNP	A/G	coding	missense	M300V	0/0/235	0/3/233	0.00318471	0.01875			0/0/43	0/1/55	0/0/169	0/1/136
AMT_5683	rs11715915	SNP	G/A	coding	cds-synon	R318R	9/75/157	13/72/154	0.198958	0			6/20/18	2/28/26	2/49/122	7/36/95
AMT_5851		SNP	T/C	non-coding	intron		0/1/240	0/0/239	0.00104167	0			0/0/44	0/0/56	0/1/172	0/0/138
ATIC_1089	rs28366034	SNP	C/T	non-coding	UTR-5		7/50/119	5/52/129	0.174033	0.245833			0/9/21	2/9/31	6/37/82	3/34/73
ATIC_1100		SNP	C/T	non-coding	UTR-5		0/11/168	0/3/183	0.0191781	0.239583			0/0/30	0/0/42	0/11/117	0/3/107
ATIC_1114		SNP	C/T	non-coding	UTR-5		0/0/180	0/2/185	0.0027248	0.235417			0/0/30	0/0/42	0/0/129	0/0/111
ATIC_1133*	rs28366035	SNP	C/T/G	non-coding	UTR-5		9/61/109	9/54/124	0.206284	0.2375			0/11/19	2/11/29	8/45/76	6/34/71
ATIC_1152	rs11550205	SNP	C/T	non-coding	UTR-5		0/1/179	0/6/182	0.00951087	0.233333			0/0/30	0/2/41	0/1/128	0/4/107
ATIC_1160	rs11550203	SNP	C/T	non-coding	UTR-5		0/9/231	0/8/231	0.0177453	0.00208333			0/2/42	0/1/55	0/6/166	0/3/135
ATIC_1179		SNP	C/T	coding	missense	A2V	0/1/179	0/0/188	0.0013587	0.233333			0/0/30	0/0/43	0/0/129	0/0/111
ATIC_1244		indel	insC	non-coding	intron		0/1/182	0/0/188	0.00134771	0.227083			0/0/30	0/0/43	0/1/131	0/0/111
ATIC_1269		SNP	C/T	non-coding	intron		0/4/179	0/1/187	0.00673854	0.227083			0/0/30	0/0/43	0/1/131	0/0/111
ATIC_1287		SNP	G/A	non-coding	intron		0/3/179	0/4/184	0.00945946	0.229167			0/3/27	0/2/41	0/0/131	0/2/109
ATIC_1300		SNP	G/A	non-coding	intron		0/1/181	0/0/188	0.00135135	0.229167			0/0/30	0/0/43	0/0/131	0/0/111
ATIC_1379		SNP	A/G	non-coding	intron		0/7/175	0/4/184	0.0148649	0.229167			0/1/29	0/1/42	0/2/129	0/2/109
ATIC_1395		SNP	G/C	non-coding	intron		0/0/182	0/1/187	0.00135135	0.229167			0/0/30	0/0/43	0/0/131	0/0/111
ATIC_14097		SNP	C/T	non-coding	intron		0/4/186	0/3/189	0.0091623	0.204167			0/0/35	0/0/45	0/0/137	0/1/108
ATIC_14134	rs3772077	SNP	A/G	non-coding	intron		20/104/115	17/100/122	0.290795	0.00416667			0/19/25	3/18/35	16/76/79	9/59/70
ATIC_14138		SNP	C/A	non-coding	intron		0/1/192	0/1/191	0.0025974	0.197917			0/0/36	0/0/45	0/1/138	0/1/108
ATIC_14142		SNP	C/T	non-coding	intron		0/0/193	0/1/191	0.0012987	0.197917			0/0/36	0/0/45	0/0/139	0/1/108
ATIC_14154	rs3772078	SNP	A/G	non-coding	intron		20/104/115	15/100/124	0.286611	0.00416667			0/19/25	3/18/35	16/76/79	7/61/70
ATIC_14181		SNP	C/T	non-coding	intron		0/0/194	0/1/193	0.00128866	0.191667			0/0/37	0/0/46	0/0/139	0/1/109
ATIC_14227		SNP	A/G	non-coding	intron		0/4/235	0/1/238	0.00523013	0.00416667			0/0/44	0/0/56	0/1/170	0/0/138
ATIC_14236		SNP	C/T	non-coding	intron		0/1/194	0/2/194	0.00383632	0.185417			0/0/37	0/0/47	0/0/140	0/1/110
ATIC_14243		SNP	A/C	non-coding	intron		0/1/194	0/0/196	0.00127877	0.185417			0/0/37	0/0/47	0/1/139	0/0/111
ATIC_14258		SNP	G/T	non-coding	intron		0/1/195	0/0/197	0.00127226	0.18125			0/0/37	0/0/47	0/0/141	0/0/112
ATIC_14487		SNP	G/A	non-coding	intron		0/1/193	0/0/194	0.00128866	0.191667			0/0/36	0/0/46	0/1/139	0/0/110
ATIC_1452		SNP	C/T	non-coding	intron		0/4/179	0/1/188	0.00672043	0.225			0/0/30	0/0/43	0/1/131	0/0/112
ATIC_14963	rs7563206	SNP	C/T	non-coding	intron		34/93/73	31/90/84	0.38642	0.15625			8/17/13	11/21/18	25/64/53	16/55/43
ATIC_14968		SNP	C/T	non-coding	intron		0/3/198	0/1/204	0.00492611	0.154167			0/0/38	0/0/50	0/1/141	0/0/114
ATIC_15001		SNP	G/A	non-coding	intron		0/3/199	0/1/205	0.00490196	0.15			0/0/38	0/0/50	0/1/142	0/0/115
ATIC_15038		SNP	A/G	coding	cds-synon	R133R	0/1/202	0/0/205	0.00122549	0.15			0/0/38	0/0/50	0/1/143	0/0/114
ATIC_15041		SNP	T/C	coding	cds-synon	A134A	0/1/202	0/0/205	0.00122549	0.15			0/0/38	0/0/50	0/1/143	0/0/114
ATIC_1505		SNP	T/C	non-coding	intron		0/1/184	0/0/187	0.00134409	0.225			0/0/31	0/0/42	0/0/133	0/0/111
ATIC_15147		SNP	A/G	coding	missense	T170A	0/1/202	0/0/206	0.00122249	0.147917			0/1/37	0/0/50	0/0/144	0/0/115
ATIC_15238		SNP	A/G	non-coding	intron		0/1/203	0/0/206	0.00121951	0.145833			0/0/39	0/0/50	0/1/143	0/0/115
ATIC_15824	rs6751557	SNP	C/T	non-coding	intron		37/94/73	32/98/83	0.395683	0.13125			10/18/9	12/22/16	26/67/55	17/61/47
ATIC_15842		SNP	C/T	non-coding	intron		20/104/116	16/99/124	0.287056	0.00208333			0/19/25	3/18/35	16/76/80	8/60/70
ATIC_16061		SNP	A/G	non-coding	intron		1/6/199	2/4/207	0.0190931	0.127083			0/2/35	0/0/50	0/2/148	0/1/124
ATIC_1688		SNP	T/A	non-coding	intron		0/6/173	0/3/183	0.0123288	0.239583			0/0/30	0/1/41	0/4/124	0/1/109
ATIC_21361		SNP	A/G	non-coding	intron		0/4/237	0/1/238	0.00520833	0			0/0/44	0/0/56	0/1/172	0/0/138
ATIC_21370		SNP	T/G	non-coding	intron		0/4/237	0/1/238	0.00520833	0			0/0/44	0/0/56	0/1/172	0/0/138
ATIC_21398		SNP	A/G	non-coding	intron		0/2/239	0/0/239	0.00208333	0			0/0/44	0/0/56	0/1/172	0/0/138
ATIC_21519		indel	delT	coding	frameshift	F265fs	0/0/241	0/1/238	0.00104167	0			0/0/44	0/1/55	0/0/173	0/0/138
ATIC_21609		SNP	T/A	non-coding	intron		0/0/215	0/1/214	0.00116279	0.104167			0/0/41	0/0/50	0/0/151	0/1/125
ATIC_22185		SNP	G/A	non-coding	intron		0/4/172	1/5/178	0.0152778	0.25			0/1/34	0/0/38	0/1/121	0/2/111
ATIC_22271		SNP	A/G	non-coding	intron		0/0/176	0/1/183	0.00138889	0.25			0/0/35	0/0/38	0/0/122	0/0/113
ATIC_22280	rs12995526	SNP	T/C	non-coding	intron		45/110/80	40/104/89	0.410256	0.025			10/23/9	11/26/17	30/74/65	20/63/52
ATIC_22280i		indel	insA	non-coding	intron		0/3/173	0/2/182	0.00694444	0.25			0/1/34	0/0/38	0/2/120	0/1/112
ATIC_22288		SNP	G/A	non-coding	intron		1/33/206	0/36/202	0.0742678	0.00416667			0/6/38	0/9/47	1/25/146	0/20/118
ATIC_22339		SNP	A/G	non-coding	intron		0/1/178	0/0/184	0.00137741	0.24375			0/0/36	0/0/38	0/0/124	0/0/113
ATIC_22358	rs10179873	SNP	A/G	non-coding	intron		4/70/166	7/60/171	0.158996	0.00416667			3/20/21	5/20/31	1/44/127	2/33/103
ATIC_22509		SNP	T/G	non-coding	intron		0/1/177	0/0/186	0.00137363	0.241667			0/1/34	0/0/39	0/0/124	0/0/114
ATIC_22516		SNP	G/T	non-coding	intron		0/1/177	0/0/186	0.00137363	0.241667			0/0/35	0/0/39	0/1/123	0/0/114
ATIC_22535		SNP	A/G	non-coding	intron		0/4/236	0/1/237	0.00523013	0.00416667			0/0/44	0/0/56	0/1/171	0/0/138
ATIC_22561		indel	delGGA	non-coding	intron		0/1/169	0/0/175	0.00144928	0.28125			0/0/33	0/0/37	0/1/119	0/0/109
ATIC_22586		SNP	G/T	non-coding	intron		0/2/175	0/0/184	0.00277008	0.247917			0/1/34	0/0/38	0/1/122	0/0/113
ATIC_22683	rs10932606	SNP	C/T	non-coding	intron		11/77/148	10/63/160	0.19403	0.0229167			0/13/29	2/13/39	10/59/101	7/42/86
ATIC_22734		SNP	A/G	non-coding	intron		0/1/239	1/3/234	0.00627615	0.00416667			0/0/44	0/0/56	0/1/171	0/1/137
ATIC_24989		indel	insG	non-coding	intron		0/1/230	0/0/227	0.0010917	0.0458333			0/1/40	0/0/52	0/0/166	0/0/132
ATIC_25005		SNP	A/G	non-coding	intron		0/1/230	0/0/228	0.00108932	0.04375			0/0/41	0/0/52	0/1/165	0/0/133
ATIC_25216	rs13002576	SNP	C/G	non-coding	intron		47/111/80	42/106/89	0.415789	0.0104167			10/24/9	12/25/18	31/75/65	21/64/52
ATIC_27605	rs16853823	SNP	A/G	non-coding	intron		16/102/101	18/89/115	0.293651	0.08125			0/19/23	3/17/30	13/72/70	9/57/65
ATIC_27735	rs6721444	SNP	A/C	non-coding	intron		1/4/216	2/5/217	0.0168539	0.0729167			0/2/40	0/0/51	0/1/156	0/2/130
ATIC_27753		SNP	A/G	non-coding	intron		0/1/220	0/0/224	0.0011236	0.0729167			0/0/42	0/0/51	0/1/156	0/0/132
ATIC_27851		SNP	C/T	coding	missense	T380I	0/1/240	0/0/239	0.00104167	0			0/0/44	0/0/56	0/1/172	0/0/138
ATIC_27981		SNP	T/C	non-coding	intron		0/2/219	0/2/222	0.00449438	0.0729167			0/1/41	0/0/51	0/0/157	0/2/130
ATIC_28011		SNP	A/G	non-coding	intron		0/1/219	0/0/223	0.00112867	0.0770833			0/0/42	0/0/51	0/1/155	0/0/131
ATIC_33897		SNP	C/T	coding	cds-synon	N438N	0/1/228	0/0/232	0.0010846	0.0395833			0/1/42	0/0/55	0/0/162	0/0/135
ATIC_33915		SNP	G/A	non-coding	intron		0/0/229	0/1/231	0.0010846	0.0395833			0/0/43	0/1/54	0/0/162	0/0/135
ATIC_33916		SNP	T/C	non-coding	intron		0/1/228	0/0/232	0.0010846	0.0395833			0/1/42	0/0/55	0/0/162	0/0/135
ATIC_33929		SNP	C/T	non-coding	intron		0/0/229	0/1/231	0.0010846	0.0395833			0/0/43	0/0/55	0/0/162	0/1/134
ATIC_35719		SNP	G/A	non-coding	intron		0/1/222	0/2/219	0.00337838	0.075			0/0/44	0/0/53	0/0/155	0/1/126
ATIC_35733		SNP	C/A	non-coding	intron		0/1/222	0/0/221	0.00112613	0.075			0/0/44	0/0/53	0/1/154	0/0/127
ATIC_35738		SNP	G/C	non-coding	intron		0/0/223	0/1/220	0.00112613	0.075			0/0/44	0/0/53	0/0/155	0/1/126
ATIC_35836		SNP	C/A	coding	missense	R456S	0/1/240	0/0/239	0.00104167	0			0/0/44	0/0/56	0/1/172	0/0/138
ATIC_35881	rs56117859	SNP	C/T	coding	missense	P471S	0/2/239	1/3/235	0.00729167	0			0/0/44	0/0/56	0/2/171	0/1/137
ATIC_35913		SNP	A/G	coding	cds-synon	G481G	0/7/219	0/6/215	0.0145414	0.06875			0/4/40	0/3/50	0/3/155	0/2/125
ATIC_35964		SNP	C/G	coding	cds-synon	T498T	0/3/222	0/4/217	0.00784753	0.0708333			0/1/43	0/2/51	0/2/155	0/2/125
ATIC_35969		SNP	G/A	coding	missense	G500D	0/0/238	0/2/233	0.00211416	0.0145833			0/0/44	0/0/56	0/0/170	0/1/135
ATIC_38334		indel	delGT	non-coding	intron		0/0/222	0/1/226	0.00111359	0.0645833			0/0/38	0/1/53	0/0/163	0/0/130
ATIC_38338		SNP	C/G	non-coding	intron		0/4/237	0/1/238	0.00520833	0			0/0/44	0/0/56	0/1/172	0/0/138
ATIC_38578		SNP	C/T	coding	missense	A557V	0/4/236	0/1/237	0.00523013	0.00416667			0/0/44	0/0/56	0/1/171	0/0/137
ATIC_38623		SNP	T/C	coding	missense	I572T	0/2/221	0/1/226	0.00333333	0.0625			0/0/42	0/0/52	0/1/159	0/1/131
ATIC_38663		SNP	G/A	coding	cds-synon	T585T	0/0/223	0/1/227	0.00110865	0.0604167			0/0/42	0/0/52	0/0/160	0/1/131
ATIC_38721		SNP	T/C	non-coding	UTR-3		0/0/222	0/1/225	0.00111607	0.0666667			0/0/41	0/0/51	0/0/160	0/0/130
ATIC_7226		SNP	G/C	coding	missense	G62R	0/1/204	0/0/204	0.00122249	0.147917			0/1/38	0/0/45	0/0/146	0/0/121
ATIC_7386		SNP	T/A	non-coding	intron		0/1/204	0/2/202	0.00366748	0.147917			0/0/38	0/0/45	0/0/147	0/1/120
ATIC_8754		SNP	A/G	coding	missense	N94S	0/0/214	0/3/207	0.00353774	0.116667			0/0/36	0/0/51	0/0/156	0/1/120
ATIC_8791	rs16853782	SNP	A/G	non-coding	intron		19/87/107	14/84/112	0.280142	0.11875			0/12/24	3/15/33	15/67/73	6/52/63
ATIC_8806		SNP	G/A	non-coding	intron		0/2/211	0/0/209	0.00236967	0.120833			0/0/36	0/0/51	0/0/155	0/0/120
BHMT_1190		SNP	G/T	non-coding	intron		0/0/235	0/2/233	0.00212766	0.0208333			0/0/42	0/0/54	0/0/170	0/0/136
BHMT_1202	rs56047138	SNP	C/T	non-coding	intron		0/20/215	1/28/206	0.0531915	0.0208333			0/5/37	0/8/46	0/14/156	1/13/122
BHMT_15356	rs3733890	SNP	G/A	coding	missense	R239Q	32/113/96	29/99/108	0.350105	0.00625			6/21/17	7/26/22	24/84/65	19/60/57
BHMT_15409		SNP	A/C	coding	missense	N257H	0/0/241	0/1/235	0.00104822	0.00625			0/0/44	0/0/55	0/0/173	0/1/135
BHMT_15432	rs4703772	SNP	C/T	coding	cds-synon	L264L	9/44/188	8/41/187	0.124738	0.00625			0/1/43	1/1/53	9/43/121	7/39/90
BHMT_15586		SNP	G/T	non-coding	intron		0/1/231	0/1/231	0.00215517	0.0333333			0/1/42	0/0/55	0/0/167	0/1/133
BHMT_16854		SNP	A/G	non-coding	intron		0/5/233	0/1/232	0.00636943	0.01875			0/1/43	0/1/53	0/3/167	0/0/135
BHMT_17132	rs56915878	SNP	A/G	coding	cds-synon	P322P	1/5/232	0/8/224	0.0159574	0.0208333			0/2/40	0/3/50	1/3/168	0/4/130
BHMT_20047	rs4421087	SNP	A/G	non-coding	intron		40/58/127	49/51/120	0.322472	0.0729167			7/13/18	18/9/26	28/36/100	19/32/72
BHMT_20126	rs73769979	SNP	C/G	non-coding	intron		0/7/226	2/14/209	0.0272926	0.0458333			0/1/41	1/4/49	0/3/165	0/6/120
BHMT_5160	rs58691147	SNP	G/A	non-coding	intron		0/3/228	0/2/232	0.00537634	0.03125			0/1/39	0/1/53	0/2/166	0/1/134
BHMT_5162		SNP	G/T	non-coding	intron		0/0/231	0/1/233	0.00107527	0.03125			0/0/40	0/1/53	0/0/168	0/0/135
BHMT_5219	rs619100	SNP	C/G	non-coding	intron		63/108/61	56/107/71	0.486052	0.0291667			6/24/10	12/31/11	55/71/43	31/62/42
BHMT_5441	rs16876528	SNP	T/C	non-coding	intron		1/11/215	2/17/209	0.0373626	0.0520833			0/2/37	1/2/51	0/4/161	0/5/127
BHMT_8351		SNP	T/C	non-coding	intron		0/0/236	0/1/234	0.00106157	0.01875			0/0/44	0/1/54	0/0/169	0/0/137
BHMT_8371		SNP	C/A	non-coding	intron		0/0/237	0/1/235	0.00105708	0.0145833			0/0/44	0/1/54	0/0/170	0/0/138
BHMT_8534	rs35041410	SNP	C/T	coding	cds-synon	F74F	0/1/236	0/1/237	0.00210526	0.0104167			0/0/44	0/0/55	0/1/169	0/0/138
BHMT_8618		SNP	G/T	non-coding	intron		0/0/237	0/1/236	0.00105485	0.0125			0/0/44	0/0/55	0/0/170	0/1/136
BHMT_898		indel	delA	non-coding	nearGene-5		0/2/233	0/1/235	0.00318471	0.01875			0/0/42	0/0/54	0/2/167	0/0/137
BHMT_9299		SNP	A/G	non-coding	intron		0/6/185	0/4/184	0.0131926	0.210417			0/0/34	0/0/49	0/6/133	0/3/104
BHMT_959		SNP	C/T	non-coding	nearGene-5		0/1/235	0/0/235	0.00106157	0.01875			0/0/42	0/0/54	0/1/169	0/0/136
BHMT2_10283	rs1422086	SNP	C/A	non-coding	intron		49/105/71	57/99/73	0.45815	0.0541667			7/23/11	11/21/23	33/72/57	29/61/40
BHMT2_10401		SNP	C/G	non-coding	intron		0/6/221	0/5/225	0.012035	0.0479167			0/2/39	0/1/54	0/3/161	0/4/128
BHMT2_10558	rs61029360	SNP	T/A	non-coding	intron		0/0/227	0/3/227	0.00328228	0.0479167			0/0/41	0/0/55	0/0/164	0/0/132
BHMT2_10568		SNP	T/C	non-coding	intron		0/1/226	0/0/230	0.00109409	0.0479167			0/0/41	0/0/55	0/1/163	0/0/132
BHMT2_10640	rs60158007	SNP	C/T	coding	missense	A66V	0/0/227	0/2/228	0.00218818	0.0479167			0/0/41	0/0/55	0/0/164	0/1/131
BHMT2_10707		SNP	C/T	non-coding	intron		0/1/225	0/0/228	0.00110132	0.0541667			0/0/41	0/0/54	0/0/163	0/0/131
BHMT2_11833	rs59790656	SNP	C/T	non-coding	intron		0/0/172	0/2/174	0.00287356	0.275			0/0/28	0/2/40	0/0/127	0/0/100
BHMT2_12178	rs56883196	SNP	C/T	non-coding	intron		0/0/207	0/1/211	0.00119332	0.127083			0/0/35	0/0/51	0/0/152	0/1/120
BHMT2_12218	rs56924695	SNP	A/G	non-coding	intron		0/1/206	0/0/212	0.00119332	0.127083			0/0/35	0/0/51	0/0/152	0/0/121
BHMT2_13639		SNP	C/T	non-coding	intron		0/1/218	0/0/213	0.00115741	0.1			0/0/41	0/0/52	0/1/157	0/0/121
BHMT2_13828	rs526264	SNP	A/T	non-coding	intron		40/112/69	50/97/68	0.446101	0.0916667			5/25/12	10/19/23	30/76/53	28/59/35
BHMT2_13961		SNP	A/G	non-coding	intron		0/4/218	1/5/209	0.0125858	0.0895833			0/0/42	0/0/52	0/3/157	0/2/120
BHMT2_14198	rs60185897	SNP	G/A	non-coding	intron		0/1/221	0/1/216	0.0022779	0.0854167			0/0/40	0/0/52	0/0/160	0/0/126
BHMT2_14242	rs41272270	SNP	C/T	non-coding	intron		0/19/203	0/23/196	0.047619	0.08125			0/4/36	0/7/45	0/14/146	0/14/113
BHMT2_14243	rs56689763	SNP	G/A	non-coding	intron		0/25/197	1/13/205	0.0453515	0.08125			0/0/40	0/0/52	0/25/135	1/13/113
BHMT2_14324	rs57832630	SNP	A/G	non-coding	intron		0/2/220	0/0/218	0.00227273	0.0833333			0/0/40	0/0/52	0/2/158	0/0/126
BHMT2_14482	rs61058144	SNP	G/A	coding	cds-synon	L216L	0/1/219	0/3/216	0.00455581	0.0854167			0/0/40	0/0/52	0/1/157	0/1/124
BHMT2_14533	rs59804781	SNP	G/T	coding	cds-synon	A233A	0/1/219	0/1/218	0.0022779	0.0854167			0/1/39	0/1/51	0/0/158	0/0/125
BHMT2_19778		SNP	G/A	coding	missense	R352K	0/0/180	0/1/166	0.00144092	0.277083			0/0/30	0/0/40	0/0/129	0/1/95
BHMT2_19781		SNP	C/A	coding	missense	P353H	0/0/180	0/1/166	0.00144092	0.277083			0/0/30	0/1/39	0/0/129	0/0/96
BHMT2_19849	rs60166823	SNP	C/G	non-coding	UTR-3		0/0/179	0/1/166	0.00144509	0.279167			0/0/30	0/0/40	0/0/128	0/1/95
BHMT2_8849	rs682985	SNP	C/T	coding	cds-synon	D54D	22/75/60	36/60/47	0.418333	0.375			4/12/10	6/15/15	15/55/45	21/35/25
BHMT2_8909	rs57027251	SNP	A/G	non-coding	intron		0/0/155	0/1/141	0.0016835	0.38125			0/0/25	0/0/36	0/0/115	0/1/80
BHMT2_8932	rs7732821	SNP	A/T	non-coding	intron		3/30/122	5/36/101	0.138047	0.38125			1/4/20	1/12/23	2/20/93	2/17/62
BHMT2_995		SNP	G/A	non-coding	nearGene-5		0/1/83	0/0/75	0.00314465	0.66875			0/0/19	0/0/19	0/1/57	0/0/44
CBS_10419		SNP	G/C	non-coding	intron		0/3/193	0/4/181	0.00918635	0.20625			0/0/31	0/2/41	0/3/142	0/1/108
CBS_10628	rs234708	SNP	A/G	non-coding	intron		19/74/106	22/71/96	0.292526	0.191667			7/14/10	5/25/15	11/50/87	9/38/63
CBS_10669		SNP	C/T	non-coding	intron		0/1/195	0/3/182	0.00524934	0.20625			0/0/31	0/0/43	0/1/144	0/3/105
CBS_10672		SNP	G/T	non-coding	intron		0/0/196	0/1/184	0.00131234	0.20625			0/0/31	0/1/42	0/0/145	0/0/108
CBS_10674	rs7279359	SNP	A/G	non-coding	intron		1/10/185	1/14/170	0.0367454	0.20625			0/0/31	0/1/42	1/5/139	0/4/104
CBS_10681	rs234707	SNP	C/A	non-coding	intron		6/47/186	2/57/178	0.12605	0.00833333			3/19/22	0/28/28	2/24/145	2/21/114
CBS_11237		SNP	G/A	non-coding	intron		0/0/234	0/1/229	0.00107759	0.0333333			0/0/44	0/1/50	0/0/168	0/0/136
CBS_11260		SNP	G/T	non-coding	intron		0/1/234	1/1/230	0.00428266	0.0270833			0/0/44	1/1/50	0/1/168	0/0/136
CBS_11268		SNP	T/C	non-coding	intron		0/0/235	0/1/230	0.00107296	0.0291667			0/0/44	0/1/50	0/0/169	0/0/136
CBS_11276		SNP	C/T	non-coding	intron		0/0/235	0/1/230	0.00107296	0.0291667			0/0/44	0/0/51	0/0/169	0/1/135
CBS_11362		SNP	G/A	coding	cds-synon	T191T	0/2/234	0/1/230	0.00321199	0.0270833			0/1/43	0/0/52	0/1/168	0/1/135
CBS_11425		SNP	C/T	coding	cds-synon	N212N	0/0/235	0/1/230	0.00107296	0.0291667			0/0/44	0/0/53	0/0/168	0/0/134
CBS_11578		SNP	C/T	coding	cds-synon	N225N	0/0/235	0/1/232	0.00106838	0.025			0/0/44	0/0/53	0/0/168	0/0/136
CBS_11602		SNP	C/T	coding	cds-synon	Y233Y	15/79/141	19/75/139	0.237179	0.025			6/23/15	7/25/21	8/50/110	12/37/87
CBS_12958		SNP	G/A	non-coding	intron		0/0/241	0/1/238	0.00104167	0			0/0/44	0/0/56	0/0/173	0/1/137
CBS_12965		SNP	A/G	non-coding	intron		3/25/204	3/35/195	0.0774194	0.03125			1/4/37	0/8/46	1/17/150	2/16/116
CBS_13704	rs12329764	SNP	C/T	non-coding	intron		2/23/215	3/22/207	0.0582627	0.0166667			0/4/40	0/4/51	1/15/157	2/12/119
CBS_13720	rs9978863	SNP	G/A	non-coding	intron		0/0/235	0/1/234	0.00106383	0.0208333			0/0/43	0/0/56	0/0/170	0/0/135
CBS_13752		SNP	C/T	non-coding	intron		0/10/231	0/6/233	0.0166667	0			0/0/44	0/1/55	0/10/163	0/2/136
CBS_13779		indel	ins68bp	non-coding	intron		3/21/210	3/30/202	0.0671642	0.0229167			1/2/40	0/5/51	1/15/153	2/16/117
CBS_13874	rs2228298	SNP	G/A	coding	cds-synon	T313T	0/0/235	0/1/234	0.00106383	0.0208333			0/0/43	0/0/56	0/0/170	0/0/135
CBS_13897		SNP	G/A	non-coding	intron		0/1/234	0/1/234	0.00212766	0.0208333			0/0/43	0/0/56	0/0/170	0/1/134
CBS_13922	rs59521601	SNP	A/G	non-coding	intron		2/11/228	1/17/221	0.0354167	0			0/1/43	0/1/55	1/5/167	0/5/133
CBS_13936	rs57282132	SNP	C/T	non-coding	intron		0/0/235	0/1/234	0.00106383	0.0208333			0/0/43	0/0/56	0/0/170	0/1/134
CBS_13942		SNP	C/T	non-coding	intron		0/1/234	0/0/235	0.00106383	0.0208333			0/0/43	0/0/56	0/1/169	0/0/135
CBS_14016	rs1789953	SNP	G/A	non-coding	intron		11/76/152	17/69/153	0.210251	0.00416667			0/11/33	2/9/45	11/63/98	15/44/79
CBS_14046		SNP	G/A	non-coding	intron		0/0/215	0/1/214	0.00116279	0.104167			0/0/40	0/0/51	0/0/156	0/0/126
CBS_14364		SNP	G/A	non-coding	intron		0/1/192	0/0/201	0.00126904	0.179167			0/0/35	0/0/49	0/1/138	0/0/112
CBS_14399		SNP	C/T	non-coding	intron		0/1/240	0/3/235	0.00417537	0.00208333			0/0/44	0/0/56	0/0/173	0/3/134
CBS_16236		SNP	C/G	non-coding	intron		0/0/218	0/1/212	0.00116009	0.102083			0/0/38	0/0/55	0/0/156	0/1/118
CBS_16253		SNP	G/A	non-coding	intron		0/1/217	0/1/212	0.00232019	0.102083			0/1/37	0/0/55	0/0/156	0/0/119
CBS_16256		SNP	C/T	non-coding	intron		0/0/219	1/0/212	0.00231481	0.1			0/0/38	0/0/55	0/0/157	1/0/118
CBS_16269		SNP	G/A	non-coding	intron		0/0/219	0/1/212	0.00115741	0.1			0/0/38	0/1/54	0/0/157	0/0/119
CBS_16315		SNP	G/A	coding	cds-synon	T353T	1/0/219	0/1/216	0.00343249	0.0895833			0/0/38	0/0/55	0/0/158	0/1/122
CBS_16336	rs1801181	SNP	C/T	coding	cds-synon	A360A	30/65/125	38/56/123	0.29405	0.0895833			9/12/17	16/18/21	15/44/99	14/28/81
CBS_16337		SNP	G/A	coding	missense	A361T	0/0/220	0/1/216	0.00114416	0.0895833			0/0/38	0/0/55	0/0/158	0/0/123
CBS_16361		SNP	C/T	coding	missense	R369C	0/1/219	0/0/217	0.00114416	0.0895833			0/0/38	0/0/55	0/1/157	0/0/123
CBS_16408		SNP	C/T	non-coding	intron		0/1/219	1/2/214	0.00572082	0.0895833			0/0/38	0/1/54	0/1/157	1/1/121
CBS_17359		SNP	G/T	non-coding	intron		2/7/226	1/9/218	0.0237581	0.0354167			0/0/42	0/0/53	2/7/160	1/9/120
CBS_17429		SNP	C/A	non-coding	intron		0/1/234	0/0/231	0.00107296	0.0291667			0/0/42	0/0/54	0/0/169	0/0/132
CBS_17471		SNP	G/A	non-coding	intron		0/1/234	1/0/230	0.00321888	0.0291667			0/1/41	1/0/53	0/0/169	0/0/132
CBS_17517		SNP	C/T	non-coding	intron		0/1/233	0/0/231	0.00107527	0.03125			0/0/42	0/0/54	0/1/167	0/0/132
CBS_17598		SNP	T/C	coding	missense	L402P	0/1/240	0/0/237	0.00104603	0.00416667			0/0/44	0/0/55	0/1/172	0/0/137
CBS_17739		SNP	C/T	non-coding	intron		0/1/240	0/0/237	0.00104603	0.00416667			0/0/44	0/0/55	0/1/172	0/0/137
CBS_17778		SNP	G/A	non-coding	intron		0/1/240	0/0/237	0.00104603	0.00416667			0/0/44	0/0/55	0/1/172	0/0/137
CBS_17787		SNP	C/T	non-coding	intron		0/0/241	1/2/234	0.0041841	0.00416667			0/0/44	0/2/53	0/0/173	0/0/137
CBS_17922		SNP	C/T	coding	cds-synon	T424T	0/0/237	0/1/232	0.00106383	0.0208333			0/0/44	0/0/55	0/0/170	0/1/133
CBS_17923		SNP	G/A	coding	missense	V425M	0/1/236	0/0/233	0.00106383	0.0208333			0/0/44	0/0/55	0/1/169	0/0/134
CBS_18068		SNP	G/A	non-coding	intron		0/1/236	0/0/233	0.00106383	0.0208333			0/1/43	0/0/55	0/0/170	0/0/134
CBS_18124		SNP	G/A	non-coding	intron		0/1/212	0/0/219	0.00115741	0.1			0/0/41	0/0/52	0/1/151	0/0/125
CBS_18534		SNP	C/T	non-coding	intron		0/2/239	0/3/236	0.00520833	0			0/2/42	0/2/54	0/0/173	0/1/137
CBS_18559	rs6586281	SNP	C/T	non-coding	intron		9/59/173	4/72/163	0.163542	0			3/9/32	0/17/39	5/44/124	3/45/90
CBS_18575		SNP	C/T	non-coding	intron		0/1/236	0/1/231	0.0021322	0.0229167			0/0/42	0/0/53	0/1/170	0/0/134
CBS_19910		SNP	C/T	non-coding	intron		0/2/237	0/0/236	0.00210526	0.0104167			0/0/43	0/0/55	0/2/170	0/0/136
CBS_19913		SNP	G/T	non-coding	intron		0/1/238	0/0/236	0.00105263	0.0104167			0/0/43	0/0/55	0/1/171	0/0/136
CBS_19919	rs1005585	SNP	A/G	non-coding	intron		2/21/216	2/26/208	0.0578947	0.0104167			0/1/42	0/4/51	1/15/156	1/9/126
CBS_19971		SNP	C/T	coding	missense	T495M	0/0/241	0/1/238	0.00104167	0			0/0/44	0/0/56	0/0/173	0/1/137
CBS_19981		SNP	G/A	coding	cds-synon	R498R	0/0/239	0/1/235	0.00105263	0.0104167			0/0/43	0/0/55	0/0/172	0/1/135
CBS_19999		SNP	G/A	coding	cds-synon	E504E	0/0/239	0/1/235	0.00105263	0.0104167			0/0/43	0/0/55	0/0/172	0/0/136
CBS_20123		SNP	C/T	non-coding	intron		0/0/239	0/1/235	0.00105263	0.0104167			0/0/43	0/0/55	0/0/172	0/0/136
CBS_22757		SNP	A/G	non-coding	intron		0/1/238	0/0/236	0.00105263	0.0104167			0/0/43	0/0/55	0/1/171	0/0/136
CBS_22799		SNP	G/A	non-coding	intron		0/0/239	0/1/235	0.00105263	0.0104167			0/0/43	0/1/54	0/0/172	0/0/136
CBS_22811		SNP	C/T	non-coding	intron		0/0/239	0/1/234	0.00105485	0.0125			0/0/43	0/0/55	0/0/172	0/0/135
CBS_22831		SNP	C/G	non-coding	intron		0/0/239	0/1/234	0.00105485	0.0125			0/0/43	0/0/55	0/0/172	0/0/135
CBS_22949		SNP	G/A	coding	missense	R548Q	0/1/238	0/1/235	0.00210526	0.0104167			0/0/43	0/1/54	0/1/171	0/0/136
CBS_22972	rs9978104	SNP	A/C	non-coding	UTR-3		3/29/209	4/34/201	0.0802083	0			1/3/40	1/7/48	1/18/154	2/18/118
CBS_22980		SNP	G/A	non-coding	UTR-3		0/1/238	0/0/236	0.00105263	0.0104167			0/1/42	0/0/55	0/0/172	0/0/136
CBS_23042		SNP	C/T	non-coding	UTR-3		0/0/238	0/1/234	0.00105708	0.0145833			0/0/43	0/1/53	0/0/171	0/0/136
CBS_23043		SNP	G/A	non-coding	UTR-3		0/1/237	1/4/230	0.00739958	0.0145833			0/0/43	0/0/54	0/1/170	0/3/133
CBS_4569		SNP	C/T	non-coding	intron		0/0/237	0/1/234	0.00105932	0.0166667			0/0/44	0/0/55	0/0/169	0/1/134
CBS_4605		SNP	G/A	non-coding	intron		0/1/240	0/4/235	0.00520833	0			0/1/43	0/1/55	0/0/173	0/0/138
CBS_4700		SNP	C/T	coding	missense	R18C	0/0/241	0/2/237	0.00208333	0			0/0/44	0/0/56	0/0/173	0/1/137
CBS_8211		SNP	G/T	non-coding	intron		0/1/223	0/0/221	0.0011236	0.0729167			0/0/42	0/0/54	0/1/160	0/0/125
CBS_8232		SNP	A/T	coding	missense	K72I	0/0/239	0/1/235	0.00105263	0.0104167			0/0/44	0/0/56	0/0/171	0/0/136
CBS_8238		SNP	C/T	coding	missense	P74L	0/1/238	0/1/235	0.00210526	0.0104167			0/0/44	0/0/56	0/1/170	0/1/135
CBS_8321	rs34040148	SNP	A/C	coding	missense	K102Q	0/1/238	0/5/231	0.00631579	0.0104167			0/0/44	0/0/56	0/1/170	0/3/133
CTH_11229	rs6413471	SNP	A/C	non-coding	intron		0/19/222	0/15/224	0.0354167	0			0/4/40	0/7/49	0/10/163	0/3/135
CTH_11243		SNP	T/C	non-coding	intron		0/0/214	0/1/195	0.00121951	0.145833			0/0/40	0/0/43	0/0/153	0/1/114
CTH_1273	rs61735624	SNP	G/A	coding	cds-synon	L43L	0/1/201	0/0/203	0.00123457	0.15625			0/1/37	0/0/47	0/0/143	0/0/119
CTH_1383		SNP	C/A	non-coding	intron		0/1/200	0/1/201	0.00248139	0.160417			0/0/38	0/0/47	0/1/141	0/1/117
CTH_14036		SNP	C/A	coding	missense	T160K	0/1/238	0/0/236	0.00105263	0.0104167			0/0/44	0/0/56	0/1/170	0/0/136
CTH_14053		SNP	G/A	coding	missense	V166M	0/0/239	0/1/235	0.00105263	0.0104167			0/0/44	0/0/56	0/0/171	0/1/135
CTH_14264		SNP	A/G	non-coding	intron		0/0/171	0/1/145	0.00157729	0.339583			0/0/32	0/0/33	0/0/120	0/1/88
CTH_14304		SNP	C/T	non-coding	intron		0/1/161	0/0/141	0.00165017	0.36875			0/0/31	0/0/33	0/0/114	0/0/85
CTH_14358		SNP	T/G	non-coding	intron		0/1/156	0/0/138	0.00169492	0.385417			0/0/30	0/0/32	0/1/110	0/0/84
CTH_19447		SNP	A/G	non-coding	intron		0/0/239	0/2/234	0.00210526	0.0104167			0/0/44	0/1/55	0/0/171	0/0/136
CTH_20017		SNP	T/C	non-coding	intron		2/42/197	4/23/212	0.0802083	0			0/1/43	0/1/55	2/41/130	4/22/112
CTH_20031		SNP	G/C	non-coding	intron		0/1/206	0/2/196	0.0037037	0.15625			0/0/37	0/0/45	0/1/147	0/1/114
CTH_20038		SNP	G/C	non-coding	intron		0/0/206	0/1/196	0.00124069	0.160417			0/0/37	0/0/45	0/0/147	0/1/113
CTH_20090		SNP	A/C	coding	missense	S231R	0/1/240	0/0/239	0.00104167	0			0/1/43	0/0/56	0/0/173	0/0/138
CTH_21783		SNP	A/G	non-coding	intron		0/1/240	0/2/237	0.003125	0			0/0/44	0/0/56	0/1/172	0/2/136
CTH_23502		SNP	C/T	non-coding	intron		0/1/227	0/1/222	0.00221729	0.0604167			0/0/41	0/1/53	0/1/163	0/0/127
CTH_23509		indel	insA	non-coding	intron		0/0/226	0/1/220	0.00111857	0.06875			0/0/41	0/0/53	0/0/163	0/0/126
CTH_23703		SNP	T/C	non-coding	intron		0/1/226	0/1/219	0.00223714	0.06875			0/0/42	0/0/52	0/1/162	0/0/126
CTH_24824		SNP	A/T	non-coding	intron		0/1/237	0/0/232	0.00106383	0.0208333			0/0/44	0/0/54	0/1/170	0/0/133
CTH_24892		SNP	C/T	coding	cds-synon	S346S	0/0/238	0/1/231	0.00106383	0.0208333			0/0/44	0/0/54	0/0/171	0/1/132
CTH_28520		SNP	C/A	coding	missense	L386I	0/2/228	0/1/236	0.00321199	0.0270833			0/0/44	0/0/55	0/2/161	0/0/137
CTH_28627		SNP	A/G	non-coding	intron		0/1/230	0/1/230	0.0021645	0.0375			0/1/42	0/0/55	0/0/166	0/1/133
CTH_28736		SNP	G/C	non-coding	intron		0/0/232	0/1/229	0.00108225	0.0375			0/0/44	0/0/55	0/0/165	0/0/133
CTH_28788		SNP	T/C	non-coding	intron		0/1/231	0/0/230	0.00108225	0.0375			0/0/44	0/0/55	0/1/164	0/0/133
CTH_28846	rs1021737	SNP	G/T	coding	missense	S403I	33/101/101	29/91/108	0.341253	0.0354167			4/18/21	4/21/30	26/79/65	24/62/45
CTH_28900		SNP	A/G	non-coding	UTR-3		0/0/151	0/1/160	0.00160256	0.35			0/0/25	0/0/41	0/0/108	0/0/90
CTH_5632	rs41313347	SNP	C/A	non-coding	intron		0/4/198	0/3/200	0.00864198	0.15625			0/0/36	0/1/45	0/4/139	0/2/120
CTH_5667		SNP	C/T	non-coding	intron		0/5/236	0/3/236	0.00833333	0			0/0/44	0/0/56	0/4/169	0/1/137
CTH_5716	rs28941785	SNP	C/T	coding	missense	T67I	0/4/234	0/3/233	0.00738397	0.0125			0/1/42	0/1/55	0/3/168	0/2/135
CTH_5723		SNP	T/C	coding	cds-synon	N69N	0/0/203	0/1/204	0.00122549	0.15			0/0/36	0/0/46	0/0/144	0/1/123
CTH_5824		SNP	T/C	non-coding	intron		0/1/203	0/0/202	0.00123153	0.154167			0/0/36	0/0/46	0/0/145	0/0/121
CTH_7632		SNP	T/G	non-coding	intron		0/0/197	0/1/192	0.00128205	0.1875			0/0/34	0/0/43	0/0/142	0/1/112
DHFR_17868	rs1677697	SNP	A/G	non-coding	intron		6/40/194	2/37/200	0.0970772	0.00208333			4/15/25	2/10/44	2/22/148	0/21/117
DHFR_18075		SNP	A/T	coding	cds-synon	I115I	0/0/206	0/1/195	0.00124378	0.1625			0/0/34	0/0/42	0/0/153	0/1/115
DHFR_18148		indel	insTTTC	non-coding	intron		9/66/166	10/62/166	0.173278	0.00208333			5/21/18	5/18/32	4/37/132	3/31/104
DHFR_18195		SNP	T/G	non-coding	intron		0/2/174	0/1/164	0.00439883	0.289583			0/0/21	0/0/36	0/2/135	0/1/98
DHFR_18225	rs1643661	SNP	G/A	non-coding	intron		10/53/165	10/44/166	0.152902	0.0666667			6/14/18	5/15/32	4/32/132	3/22/104
DHFR_22038		SNP	A/C	coding	missense	M140L	0/0/239	0/1/235	0.00105263	0.0104167			0/0/44	0/0/56	0/0/171	0/0/136
DHFR_26717	rs3797876	SNP	C/T	non-coding	intron		0/3/238	0/1/237	0.00417537	0.00208333			0/0/44	0/0/56	0/0/173	0/0/138
DHFR_26818		SNP	T/C	coding	missense	Y163H	0/1/240	0/0/239	0.00104167	0			0/0/44	0/0/56	0/1/172	0/0/138
DHFR_27010	rs7387	SNP	A/T	non-coding	UTR-3		10/64/166	10/62/166	0.17364	0.00416667			6/20/17	5/19/32	4/36/133	3/31/104
DHFR_6339		SNP	A/T	non-coding	intron		0/0/190	0/1/190	0.00131234	0.20625			0/0/37	0/0/46	0/0/133	0/1/107
DHFR_6461		SNP	A/G	non-coding	intron		0/0/239	0/1/236	0.00105042	0.00833333			0/0/44	0/0/55	0/0/171	0/1/137
DHFR_6538		SNP	G/C	coding	missense	E63Q	0/1/239	0/0/239	0.00104384	0.00208333			0/0/44	0/0/56	0/1/171	0/0/138
DHFR_6661	rs10072026	SNP	A/G	non-coding	intron		3/48/189	7/42/187	0.115546	0.00833333			0/11/33	0/6/50	0/32/140	3/27/106
DMGDH_14712		SNP	T/G	non-coding	intron		0/0/239	0/1/233	0.00105708	0.0145833			0/0/43	0/0/52	0/0/173	0/0/137
DMGDH_14768		SNP	A/G	coding	missense	H109R	0/1/238	0/2/232	0.00317125	0.0145833			0/0/43	0/0/52	0/1/172	0/2/135
DMGDH_14814	rs2253262	SNP	G/T	coding	cds-synon	G124G	40/102/97	53/87/92	0.398089	0.01875			6/24/13	10/19/23	32/68/73	32/54/49
DMGDH_14843	rs2272038	SNP	C/G	non-coding	intron		0/2/237	0/6/225	0.00851064	0.0208333			0/0/43	0/0/52	0/1/172	0/3/131
DMGDH_14938	rs6873326	SNP	A/G	non-coding	intron		1/19/219	2/20/213	0.0474684	0.0125			0/4/39	1/4/48	1/14/158	0/14/123
DMGDH_14953	rs16876404	SNP	A/C	non-coding	intron		0/0/239	1/0/234	0.0021097	0.0125			0/0/43	0/0/53	0/0/173	0/0/137
DMGDH_16579		SNP	A/G	non-coding	intron		0/0/238	0/1/234	0.00105708	0.0145833			0/0/44	0/0/53	0/0/170	0/1/136
DMGDH_16749		SNP	G/A	non-coding	intron		0/1/232	0/0/234	0.00107066	0.0270833			0/0/43	0/0/53	0/1/165	0/0/136
DMGDH_19122		SNP	C/T	non-coding	intron		0/1/225	0/0/230	0.00109649	0.05			0/0/43	0/0/56	0/0/161	0/0/130
DMGDH_26164	rs532964	SNP	C/T	coding	missense	S279P	41/89/60	38/107/61	0.44697	0.175			7/20/9	7/30/13	32/58/44	25/62/32
DMGDH_26193	rs248385	SNP	C/G	coding	cds-synon	L288L	49/77/88	46/92/86	0.409817	0.0875			9/16/14	8/29/16	37/53/65	30/50/49
DMGDH_26222		SNP	A/C	coding	missense	Y298S	0/0/219	0/1/226	0.00112108	0.0708333			0/0/41	0/1/54	0/0/158	0/0/129
DMGDH_26227		SNP	C/T	coding	missense	L300F	0/1/219	0/2/225	0.0033557	0.06875			0/1/40	0/0/55	0/0/158	0/2/127
DMGDH_26388	rs248384	SNP	A/G	non-coding	intron		52/91/79	50/104/75	0.44235	0.0604167			11/19/11	11/28/16	39/61/60	31/61/39
DMGDH_26480		SNP	G/A	non-coding	intron		0/1/221	0/0/229	0.00110865	0.0604167			0/0/41	0/0/55	0/1/159	0/0/131
DMGDH_28248		SNP	A/G	coding	missense	N366S	0/5/195	0/2/203	0.00864198	0.15625			0/1/34	0/1/47	0/2/145	0/1/121
DMGDH_37416		SNP	A/C	non-coding	intron		0/1/211	0/0/216	0.00116822	0.108333			0/0/37	0/0/52	0/1/156	0/0/126
DMGDH_37427		SNP	G/A	non-coding	intron		0/1/211	0/0/216	0.00116822	0.108333			0/0/37	0/0/52	0/0/157	0/0/126
DMGDH_37505	rs16876367	SNP	A/G	non-coding	intron		0/0/204	0/3/207	0.00362319	0.1375			0/0/35	0/0/51	0/0/151	0/2/121
DMGDH_37785		SNP	A/G	non-coding	intron		0/3/184	0/4/193	0.00911458	0.2			0/1/34	0/2/45	0/1/134	0/1/114
DMGDH_37852		SNP	A/C	coding	cds-synon	R477R	0/1/185	0/0/197	0.00130548	0.202083			0/0/35	0/0/47	0/0/135	0/0/115
DMGDH_37890	rs1805072	SNP	C/T	coding	cds-synon	G489G	8/35/143	5/39/153	0.130548	0.202083			2/11/22	2/7/38	6/19/110	2/21/92
DMGDH_39525		indel	delC	non-coding	intron		24/49/162	26/65/143	0.228145	0.0229167			5/15/23	6/21/28	14/29/125	11/30/95
DMGDH_39534		SNP	T/G	non-coding	intron		1/0/235	0/1/235	0.00317797	0.0166667			0/0/43	0/1/54	1/0/168	0/0/137
DMGDH_39700	rs1805073	SNP	C/G	coding	missense	A530G	10/70/161	17/79/143	0.211458	0			3/18/23	2/25/29	5/43/125	7/38/93
DMGDH_39757		indel	delG	coding	frameshift	R549fs	0/1/239	0/0/238	0.00104603	0.00416667			0/0/44	0/0/56	0/1/171	0/0/137
DMGDH_40931	rs7731142	SNP	T/G	non-coding	intron		7/73/159	17/76/145	0.206499	0.00625			2/19/22	3/23/29	3/46/124	6/37/95
DMGDH_41070	rs7735031	SNP	A/T	non-coding	intron		7/110/122	18/116/104	0.289308	0.00625			2/21/20	4/27/24	3/76/93	6/69/63
DMGDH_41651	rs3797539	SNP	G/T	non-coding	intron		6/60/167	16/70/146	0.187097	0.03125			2/15/24	2/21/33	2/39/128	6/33/93
DMGDH_41683	rs6865893	SNP	G/T	non-coding	intron		6/60/169	16/71/147	0.186567	0.0229167			2/15/24	2/21/33	2/39/130	6/34/93
DMGDH_41847		SNP	A/G	non-coding	intron		0/1/235	0/0/237	0.00105708	0.0145833			0/0/42	0/0/56	0/0/171	0/0/136
DMGDH_41968	rs2303129	SNP	A/G	non-coding	intron		7/68/160	18/76/143	0.205508	0.0166667			3/16/23	3/24/29	2/44/124	7/36/93
DMGDH_44307		SNP	A/T	non-coding	intron		0/1/239	0/1/236	0.00209644	0.00625			0/0/44	0/0/56	0/0/172	0/1/135
DMGDH_46161		SNP	G/A	non-coding	intron		0/1/236	0/0/235	0.00105932	0.0166667			0/0/44	0/0/55	0/0/170	0/0/136
DMGDH_46255		SNP	C/T	non-coding	intron		0/0/238	0/1/234	0.00105708	0.0145833			0/0/44	0/0/55	0/0/171	0/1/135
DMGDH_46365	rs2303128	SNP	A/G	non-coding	intron		0/16/222	0/20/215	0.038055	0.0145833			0/2/42	0/2/53	0/8/163	0/6/130
DMGDH_46447		SNP	A/G	non-coding	intron		0/2/234	0/0/235	0.00212314	0.01875			0/1/42	0/0/55	0/1/169	0/0/136
DMGDH_46491		SNP	T/C	non-coding	intron		0/0/236	0/1/234	0.00106157	0.01875			0/0/43	0/0/55	0/0/170	0/1/135
DMGDH_65082		SNP	G/A	non-coding	intron		0/0/239	0/1/231	0.00106157	0.01875			0/0/44	0/0/51	0/0/172	0/1/136
DMGDH_65196		SNP	C/T	non-coding	intron		0/3/237	0/3/231	0.00632911	0.0125			0/0/44	0/1/51	0/3/170	0/2/135
DMGDH_65230		SNP	T/C	coding	missense	F754S	0/1/239	0/0/234	0.00105485	0.0125			0/0/44	0/0/52	0/1/172	0/0/137
DMGDH_65305		SNP	C/T	coding	missense	T779M	0/0/240	0/1/233	0.00105485	0.0125			0/0/44	0/0/52	0/0/173	0/1/136
DMGDH_6714		SNP	A/C	non-coding	intron		0/10/225	0/12/222	0.0234542	0.0229167			0/4/39	0/3/52	0/5/164	0/6/130
DMGDH_6729		SNP	T/C	non-coding	intron		0/10/227	0/8/226	0.0191083	0.01875			0/4/39	0/0/54	0/5/166	0/7/130
DMGDH_6731		SNP	A/C	non-coding	intron		0/6/229	0/10/224	0.0170576	0.0229167			0/2/39	0/0/53	0/3/168	0/8/129
DMGDH_7116		SNP	G/A	non-coding	intron		0/0/208	0/1/203	0.00121359	0.141667			0/0/38	0/1/49	0/0/149	0/0/118
DMGDH_72367		SNP	G/T	coding	missense	S808I	0/0/203	0/1/186	0.00128205	0.1875			0/0/33	0/1/45	0/0/149	0/0/109
DMGDH_72479	rs877052	SNP	A/G	coding	cds-synon	E845E	0/1/234	0/2/222	0.00326797	0.04375			0/0/42	0/0/52	0/1/169	0/1/130
DMGDH_72535		SNP	A/C	coding	missense	D864A	0/0/235	0/1/225	0.0010846	0.0395833			0/0/42	0/1/51	0/0/170	0/0/133
DMGDH_72577		SNP	G/A	non-coding	UTR-3		0/0/235	0/1/227	0.00107991	0.0354167			0/0/42	0/0/53	0/0/170	0/1/133
FOLH1_22925		SNP	T/C	coding	cds-synon	Y179Y	0/1/204	0/0/217	0.00118483	0.120833			0/0/41	0/0/50	0/1/141	0/0/126
FOLH1_23045		SNP	T/A	non-coding	intron		0/0/215	0/2/220	0.00228833	0.0895833			0/0/42	0/0/51	0/0/150	0/0/127
FOLH1_23066	rs2696940	SNP	G/A	non-coding	intron		0/1/214	0/0/222	0.00114416	0.0895833			0/0/42	0/0/51	0/0/150	0/0/127
FOLH1_23143		SNP	C/G	non-coding	intron		0/1/214	0/0/222	0.00114416	0.0895833			0/1/41	0/0/51	0/0/150	0/0/127
FOLH1_23151		SNP	T/A	non-coding	intron		0/0/215	0/1/221	0.00114416	0.0895833			0/0/42	0/0/51	0/0/150	0/0/127
FOLH1_23225		SNP	T/G	non-coding	intron		0/0/215	0/1/221	0.00114416	0.0895833			0/0/42	0/0/51	0/0/150	0/1/126
FOLH1_23256		SNP	T/C	non-coding	intron		0/1/210	0/0/220	0.00116009	0.102083			0/0/42	0/0/51	0/1/146	0/0/125
FOLH1_38468		SNP	T/G	coding	missense	W434G	0/1/206	0/0/203	0.00121951	0.145833			0/0/40	0/0/48	0/1/144	0/0/113
FOLH1_40403		SNP	T/C	non-coding	intron		0/1/208	0/0/203	0.00121359	0.141667			0/0/42	0/0/48	0/1/144	0/0/112
FOLH1_40409		SNP	A/G	non-coding	intron		0/0/209	0/3/199	0.00364964	0.14375			0/0/42	0/0/48	0/0/145	0/3/109
FOLH1_40563		SNP	T/C	non-coding	intron		0/3/206	0/1/203	0.00484262	0.139583			0/0/41	0/0/48	0/0/146	0/0/113
FOLH1_51557	rs3018784	SNP	G/C	non-coding	intron		0/12/152	0/20/142	0.0490798	0.320833			0/3/30	0/2/37	0/7/108	0/13/75
FOLH1_51720		SNP	G/A	non-coding	intron		0/1/179	0/2/172	0.00423729	0.2625			0/1/39	0/1/41	0/0/123	0/1/93
FOLH1_51725	rs2988339	SNP	C/T	non-coding	intron		0/12/165	0/20/147	0.0465116	0.283333			0/2/37	0/2/39	0/8/113	0/14/77
FOLH1_51746		SNP	G/A	non-coding	intron		0/9/122	0/12/118	0.0402299	0.45625			0/2/30	0/3/31	0/7/79	0/7/62
FOLH1_54996	rs34033751	SNP	T/C	non-coding	intron		0/8/22	1/9/28	0.139706	0.858333			0/0/4	0/0/10	0/7/16	0/7/11
FOLH1_55045		SNP	T/C	non-coding	intron		0/3/32	1/4/34	0.0608108	0.845833			0/2/2	0/2/8	0/1/25	1/1/17
FOLH1_55165		SNP	T/C	non-coding	intron		0/0/37	0/3/37	0.0194805	0.839583			0/0/5	0/2/8	0/0/28	0/1/19
FOLH1_55166	rs2988340	SNP	A/G	non-coding	intron		3/17/17	3/19/18	0.311688	0.839583			0/3/2	2/5/3	1/14/13	0/7/13
FOLH1_55672	rs61886483	SNP	C/T	non-coding	intron		0/4/35	1/2/50	0.0434783	0.808333			0/3/4	0/1/10	0/1/27	1/1/28
FOLH1_55748		SNP	A/G	coding	cds-synon	S631S	0/1/39	0/2/51	0.016129	0.80625			0/0/7	0/1/10	0/1/28	0/1/29
FOLH1_62923	rs595139	SNP	C/T	non-coding	UTR-3		2/15/62	3/22/67	0.137427	0.64375			0/3/6	1/8/15	2/10/44	1/11/38
FOLH1_62935		SNP	C/T	non-coding	UTR-3		0/0/79	0/1/91	0.00292398	0.64375			0/0/9	0/0/24	0/0/56	0/0/50
FOLH1_62993		SNP	T/C	non-coding	UTR-3		0/2/77	0/0/92	0.00584795	0.64375			0/0/9	0/0/24	0/2/54	0/0/50
FPGS_11475		SNP	A/G	coding	cds-synon	A503A	0/0/41	0/1/48	0.00555556	0.8125			0/0/11	0/0/8	0/0/26	0/1/29
FPGS_2386	rs7856096	SNP	A/G	non-coding	intron		0/14/218	2/11/208	0.0320088	0.05625			0/2/40	0/1/51	0/9/158	0/6/124
FPGS_2420		SNP	C/T	coding	missense	R50C	0/1/238	0/0/236	0.00105263	0.0104167			0/0/44	0/0/56	0/1/170	0/0/136
FPGS_2515	rs34330923	SNP	G/A	coding	cds-synon	L81L	0/3/224	0/2/215	0.00563063	0.075			0/1/41	0/0/52	0/2/160	0/2/125
FPGS_2525	rs41306702	SNP	C/T	coding	missense	R85W	0/2/237	0/1/235	0.00315789	0.0104167			0/1/43	0/0/56	0/1/170	0/1/135
FPGS_2770		SNP	C/T	coding	cds-synon	T110T	0/2/226	0/0/218	0.00224215	0.0708333			0/1/42	0/0/52	0/1/161	0/0/128
FPGS_5042		SNP	A/G	non-coding	intron		0/0/226	0/1/217	0.00112613	0.075			0/0/43	0/0/50	0/0/161	0/1/127
FPGS_5218		SNP	C/T	non-coding	intron		0/1/226	0/0/218	0.0011236	0.0729167			0/0/43	0/0/50	0/1/161	0/0/128
FPGS_5507		SNP	C/T	non-coding	intron		0/0/233	0/1/222	0.00109649	0.05			0/0/43	0/1/51	0/0/167	0/0/130
FPGS_5614		SNP	C/T	non-coding	intron		0/1/232	0/0/222	0.0010989	0.0520833			0/0/43	0/0/52	0/1/166	0/0/130
FPGS_5659		SNP	C/T	non-coding	intron		0/4/229	0/5/217	0.00989011	0.0520833			0/0/43	0/0/52	0/3/164	0/4/126
FPGS_5667		SNP	C/T	non-coding	intron		0/0/233	0/1/221	0.0010989	0.0520833			0/0/43	0/1/51	0/0/167	0/0/130
FPGS_5680		SNP	G/A	non-coding	intron		0/0/233	0/1/221	0.0010989	0.0520833			0/0/43	0/0/52	0/0/167	0/0/130
FPGS_6456		SNP	G/A	non-coding	intron		0/1/238	0/7/229	0.00842105	0.0104167			0/0/44	0/1/55	0/0/171	0/1/135
FPGS_6471		SNP	G/A	non-coding	intron		0/1/234	0/0/230	0.00107527	0.03125			0/0/43	0/0/54	0/1/167	0/0/134
FPGS_6485	rs41307463	SNP	C/T	non-coding	intron		0/4/234	0/7/224	0.0117271	0.0229167			0/2/42	0/2/53	0/1/169	0/5/129
FPGS_6635		SNP	C/T	non-coding	intron		0/1/234	0/0/230	0.00107527	0.03125			0/0/43	0/0/54	0/0/168	0/0/134
FPGS_6639		SNP	G/A	non-coding	intron		0/5/230	0/3/227	0.00860215	0.03125			0/1/42	0/0/54	0/4/164	0/3/131
FPGS_6719		SNP	C/T	coding	cds-synon	L286L	0/0/235	0/1/229	0.00107527	0.03125			0/0/43	0/0/54	0/0/168	0/0/134
FPGS_6817		SNP	G/A	coding	missense	R319Q	0/1/231	0/0/230	0.00108225	0.0375			0/0/43	0/0/54	0/0/165	0/0/134
FPGS_6951		SNP	G/A	coding	cds-synon	R332R	0/1/208	0/0/206	0.00120482	0.135417			0/0/39	0/0/46	0/1/148	0/0/121
FPGS_6979		SNP	G/T	coding	missense	A342S	0/1/209	0/0/207	0.00119904	0.13125			0/1/38	0/0/46	0/0/150	0/0/121
FPGS_6980		SNP	C/T	coding	missense	A342V	0/1/209	0/0/207	0.00119904	0.13125			0/1/38	0/0/46	0/0/150	0/0/121
FPGS_8956		SNP	C/T	non-coding	intron		0/0/195	0/1/182	0.00132275	0.2125			0/0/31	0/0/44	0/0/144	0/1/105
FPGS_9195		SNP	G/C	non-coding	intron		0/0/230	1/1/220	0.00331858	0.0583333			0/0/43	0/0/51	0/0/166	0/0/130
FPGS_9196		SNP	G/T	non-coding	intron		0/0/230	1/1/220	0.00331858	0.0583333			0/0/43	0/0/51	0/0/166	0/0/130
FTCD_1012	rs2277821	SNP	C/T	non-coding	UTR-5		1/17/140	0/15/170	0.0495627	0.285417			0/1/24	0/1/44	1/13/105	0/4/99
FTCD_1110	rs2277820	SNP	A/G	non-coding	intron		41/67/49	43/77/63	0.458824	0.291667			3/9/13	4/18/23	36/51/31	33/42/26
FTCD_11111		SNP	C/A	coding	missense	T407K	0/0/193	0/1/194	0.00128866	0.191667			0/0/35	0/1/45	0/0/137	0/0/112
FTCD_17793		SNP	G/A	non-coding	intron		0/1/233	0/1/230	0.00215054	0.03125			0/0/43	0/0/52	0/1/167	0/1/135
FTCD_17823		SNP	G/A	non-coding	intron		0/1/233	0/0/231	0.00107527	0.03125			0/0/43	0/0/52	0/1/167	0/0/136
FTCD_17827		SNP	G/A	non-coding	intron		0/1/233	0/0/231	0.00107527	0.03125			0/0/43	0/0/52	0/1/167	0/0/136
FTCD_17829		SNP	T/C	non-coding	intron		0/1/233	0/0/231	0.00107527	0.03125			0/0/43	0/0/52	0/1/167	0/0/136
FTCD_17836		SNP	G/C	non-coding	intron		0/1/233	0/0/231	0.00107527	0.03125			0/0/43	0/0/52	0/1/167	0/0/136
FTCD_17891	rs62214031	SNP	C/T	non-coding	intron		30/107/95	30/93/107	0.34632	0.0375			11/22/8	15/24/13	17/73/78	12/50/74
FTCD_17893	rs55697096	SNP	T/C	non-coding	intron		1/6/225	0/7/223	0.0162338	0.0375			0/0/41	0/1/51	0/2/166	0/1/135
FTCD_17896	rs60525628	SNP	C/T	non-coding	intron		32/101/99	31/85/114	0.337662	0.0375			9/24/8	13/22/17	17/68/83	11/47/78
FTCD_17930	rs61735841	SNP	C/T	coding	missense	A438V	1/24/206	1/21/208	0.0531453	0.0395833			0/11/30	0/11/41	1/12/154	0/6/130
FTCD_17975		SNP	C/T	coding	missense	T453M	0/0/231	0/1/229	0.0010846	0.0395833			0/0/41	0/0/52	0/0/167	0/0/136
FTCD_18009	rs1047179	SNP	C/G	coding	cds-synon	A464A	51/107/73	46/97/85	0.433551	0.04375			12/24/5	12/24/16	34/69/64	18/56/61
FTCD_18026	rs61735839	SNP	G/A	coding	missense	R470Q	0/0/230	0/1/227	0.0010917	0.0458333			0/0/41	0/0/52	0/0/166	0/1/134
FTCD_19069	rs73908552	SNP	G/A	non-coding	intron		0/3/230	1/2/220	0.00767544	0.05			0/1/42	0/0/50	0/2/165	0/0/133
FTCD_19101		SNP	C/T	non-coding	intron		0/1/232	0/0/224	0.00109409	0.0479167			0/0/43	0/0/50	0/1/166	0/0/133
FTCD_19102		SNP	G/A	non-coding	intron		0/2/231	0/0/224	0.00218818	0.0479167			0/0/43	0/0/50	0/0/167	0/0/133
FTCD_19177		SNP	C/G	non-coding	intron		0/1/232	0/0/225	0.0010917	0.0458333			0/0/43	0/0/50	0/1/166	0/0/134
FTCD_19250		SNP	T/C	coding	missense	L487P	0/9/224	0/9/216	0.0196507	0.0458333			0/4/39	0/0/50	0/4/163	0/8/126
FTCD_19260	rs10432965	SNP	C/T	coding	cds-synon	G490G	6/42/185	3/37/185	0.105895	0.0458333			0/3/40	0/7/43	3/33/131	0/22/112
FTCD_19318		SNP	T/A	coding	missense	F510I	0/1/233	0/0/225	0.00108932	0.04375			0/0/43	0/0/50	0/1/167	0/0/134
FTCD_19364	rs78520472	SNP	C/T	non-coding	intron		0/16/217	0/8/217	0.0262009	0.0458333			0/9/33	0/3/47	0/6/162	0/3/131
FTCD_19366		SNP	T/C	non-coding	intron		0/0/233	0/1/224	0.0010917	0.0458333			0/0/42	0/0/50	0/0/168	0/1/133
FTCD_19408	rs9284510	SNP	C/T	non-coding	intron		8/11/215	6/9/214	0.0518359	0.0354167			2/5/35	1/0/51	5/5/159	4/5/126
FTCD_19416		SNP	G/T	non-coding	intron		0/0/234	0/1/228	0.00107991	0.0354167			0/0/42	0/0/52	0/0/169	0/0/135
FTCD_19424		SNP	C/T	non-coding	intron		1/0/232	0/3/226	0.00541126	0.0375			0/0/42	0/1/51	1/0/167	0/2/133
FTCD_19600	rs79622089	SNP	C/T	non-coding	intron		1/10/146	0/18/146	0.046729	0.33125			1/4/20	0/9/29	0/4/113	0/6/90
FTCD_19673	rs1047209	SNP	G/A	non-coding	intron		9/30/120	5/35/122	0.14486	0.33125			0/5/20	2/8/27	8/23/88	3/20/72
FTCD_19689	rs12774	SNP	A/G	non-coding	intron		13/63/83	13/49/100	0.255452	0.33125			2/9/14	2/15/20	8/48/63	3/23/69
FTCD_19713	rs73908551	SNP	C/T	non-coding	intron		0/1/157	0/0/162	0.0015625	0.333333			0/0/24	0/0/37	0/0/119	0/0/95
FTCD_2157		SNP	G/A	non-coding	intron		0/9/217	0/6/221	0.0165563	0.05625			0/2/40	0/4/50	0/6/158	0/2/128
FTCD_2448		SNP	C/T	non-coding	intron		0/0/230	0/2/223	0.0021978	0.0520833			0/0/43	0/1/53	0/0/166	0/1/128
FTCD_3388		SNP	T/C	non-coding	intron		0/0/224	0/1/220	0.0011236	0.0729167			0/0/42	0/0/52	0/0/161	0/1/127
FTCD_3392	rs9976772	SNP	C/T	non-coding	intron		1/13/210	0/28/193	0.0483146	0.0729167			1/4/37	0/6/46	0/7/154	0/14/114
FTCD_3445		SNP	C/T	non-coding	intron		0/1/224	0/2/221	0.00334821	0.0666667			0/0/42	0/0/53	0/1/161	0/1/128
FTCD_3464	rs74820054	SNP	G/A	non-coding	intron		0/0/225	0/3/220	0.00334821	0.0666667			0/0/42	0/2/51	0/0/162	0/1/128
FTCD_3473		SNP	G/A	non-coding	intron		0/4/221	0/0/223	0.00446429	0.0666667			0/2/40	0/0/53	0/2/160	0/0/129
FTCD_3487		SNP	C/T	non-coding	intron		0/0/225	0/1/223	0.00111359	0.0645833			0/0/42	0/0/53	0/0/162	0/0/130
FTCD_3520		SNP	C/T	non-coding	intron		0/1/224	0/1/223	0.00222717	0.0645833			0/0/42	0/0/53	0/1/161	0/1/129
FTCD_3547		SNP	A/G	coding	missense	M85V	0/1/224	0/0/224	0.00111359	0.0645833			0/0/42	0/0/53	0/0/162	0/0/130
FTCD_3561		SNP	C/T	coding	cds-synon	D89D	0/1/224	0/0/224	0.00111359	0.0645833			0/0/42	0/0/53	0/1/161	0/0/130
FTCD_3595	rs61735836	SNP	G/A	coding	missense	V101M	1/16/208	0/20/204	0.0423163	0.0645833			0/1/41	0/8/45	0/9/153	0/9/121
FTCD_3678		SNP	G/A	non-coding	intron		0/1/223	0/0/224	0.00111607	0.0666667			0/0/42	0/0/53	0/1/160	0/0/130
FTCD_3689		SNP	C/T	non-coding	intron		0/2/222	0/0/224	0.00223214	0.0666667			0/0/42	0/0/53	0/1/160	0/0/130
FTCD_4637	rs61729391	SNP	G/A	coding	cds-synon	P139P	0/14/111	0/7/124	0.0410156	0.466667			0/2/19	0/1/29	0/9/85	0/3/77
FTCD_4697		SNP	C/T	non-coding	intron		0/1/126	0/2/134	0.00570342	0.452083			0/0/21	0/0/31	0/0/96	0/2/81
FTCD_4704		SNP	G/A	non-coding	intron		0/1/126	0/0/136	0.00190114	0.452083			0/0/21	0/0/31	0/1/95	0/0/83
FTCD_4805		SNP	T/C	non-coding	intron		0/0/126	0/2/134	0.00381679	0.454167			0/0/22	0/0/29	0/0/93	0/2/84
FTCD_5053	rs58309404	SNP	C/T	non-coding	intron		3/11/103	0/5/115	0.0464135	0.50625			0/2/18	0/0/27	3/6/80	0/3/72
FTCD_5060		SNP	G/C	non-coding	intron		0/1/116	0/4/115	0.0105932	0.508333			0/1/19	0/0/26	0/0/89	0/3/72
FTCD_6216	rs55761347	SNP	C/T	non-coding	intron		1/15/210	1/18/208	0.0408389	0.05625			0/1/42	0/3/52	1/13/147	0/8/121
FTCD_6231		SNP	C/T	non-coding	intron		0/2/224	0/0/227	0.00220751	0.05625			0/1/42	0/0/55	0/1/160	0/0/129
FTCD_6262		SNP	G/T	non-coding	intron		0/0/226	0/1/226	0.00110375	0.05625			0/0/43	0/1/54	0/0/161	0/0/129
FTCD_6300		SNP	C/T	non-coding	intron		0/0/226	0/1/225	0.00110619	0.0583333			0/0/43	0/0/55	0/0/161	0/1/127
FTCD_6475		SNP	C/A	non-coding	intron		0/1/223	0/0/227	0.00110865	0.0604167			0/0/43	0/0/55	0/1/160	0/0/129
FTCD_6486		SNP	G/A	non-coding	intron		0/2/222	0/2/225	0.00443459	0.0604167			0/2/41	0/1/54	0/0/161	0/1/128
FTCD_6506		SNP	C/T	non-coding	intron		0/1/221	0/1/224	0.00223714	0.06875			0/0/42	0/0/55	0/1/159	0/1/126
FTCD_692	rs914246	SNP	G/T	non-coding	nearGene-5		28/65/28	37/52/41	0.492032	0.477083			9/8/3	14/11/7	16/51/23	18/25/28
FTCD_734		SNP	G/C	non-coding	nearGene-5		0/3/152	0/2/175	0.00753012	0.308333			0/0/24	0/1/42	0/3/113	0/1/97
FTCD_745	rs914245	SNP	C/A	non-coding	nearGene-5		7/64/84	16/61/100	0.25753	0.308333			3/11/10	10/18/15	4/46/66	4/33/61
FTCD_758		SNP	G/A	non-coding	nearGene-5		0/3/153	0/6/172	0.0134731	0.304167			0/1/23	0/2/42	0/2/115	0/4/94
FTCD_788	rs78048564	SNP	T/G	non-coding	nearGene-5		0/1/156	0/1/178	0.00297619	0.3			0/0/24	0/0/44	0/0/118	0/0/99
FTCD_820		SNP	G/A	non-coding	nearGene-5		0/0/158	0/1/182	0.00146628	0.289583			0/0/25	0/0/44	0/0/118	0/0/102
GART_10720	rs35035222	SNP	C/G	coding	missense	A161G	0/0/237	0/1/237	0.00105263	0.0104167			0/0/43	0/0/56	0/0/171	0/1/136
GART_10775		SNP	G/A	non-coding	intron		0/0/231	0/1/230	0.00108225	0.0375			0/0/42	0/0/56	0/0/167	0/0/134
GART_11521		SNP	T/A	non-coding	intron		0/4/217	0/4/215	0.00909091	0.0833333			0/2/37	0/1/52	0/1/158	0/1/126
GART_11522		SNP	A/T	non-coding	intron		0/0/175	0/1/173	0.00143266	0.272917			0/0/29	0/0/44	0/0/125	0/1/96
GART_11541		SNP	A/C	non-coding	intron		0/2/239	0/0/238	0.00208768	0.00208333			0/0/44	0/0/56	0/2/171	0/0/137
GART_12356		SNP	C/T	non-coding	intron		0/0/230	0/1/225	0.00109649	0.05			0/0/43	0/1/54	0/0/164	0/0/130
GART_14200		SNP	T/C	coding	cds-synon	I250I	0/0/224	0/1/228	0.00110375	0.05625			0/0/41	0/0/55	0/0/161	0/1/130
GART_14273		SNP	C/T	non-coding	intron		0/0/225	0/1/229	0.0010989	0.0520833			0/0/41	0/0/55	0/0/162	0/1/130
GART_14282		SNP	A/G	non-coding	intron		0/0/225	0/1/229	0.0010989	0.0520833			0/0/41	0/0/55	0/0/162	0/0/131
GART_14739		SNP	A/C	non-coding	intron		0/0/219	0/1/219	0.00113895	0.0854167			0/0/41	0/0/50	0/0/156	0/0/128
GART_14781		SNP	C/T	coding	cds-synon	I301I	0/0/219	0/1/219	0.00113895	0.0854167			0/0/41	0/0/50	0/0/156	0/1/127
GART_18055		SNP	C/T	non-coding	intron		0/1/232	0/0/230	0.00107991	0.0354167			0/0/44	0/0/55	0/0/165	0/0/133
GART_18064		SNP	A/G	non-coding	intron		0/0/233	0/1/229	0.00107991	0.0354167			0/0/44	0/0/55	0/0/165	0/1/132
GART_18130		SNP	C/A	coding	missense	L363I	0/1/232	0/0/230	0.00107991	0.0354167			0/0/44	0/0/55	0/1/164	0/0/133
GART_18142		SNP	G/A	coding	missense	V367M	0/0/233	0/1/229	0.00107991	0.0354167			0/0/44	0/0/55	0/0/165	0/1/132
GART_18197		SNP	G/A	coding	missense	R385K	0/0/233	0/1/229	0.00107991	0.0354167			0/0/44	0/1/54	0/0/165	0/0/133
GART_18232		SNP	A/G	coding	missense	I397V	0/0/233	0/1/229	0.00107991	0.0354167			0/0/44	0/0/55	0/0/165	0/0/133
GART_18304	rs60421747	SNP	G/A	coding	missense	V421I	7/42/190	8/57/172	0.135504	0.00833333			2/14/28	4/17/35	3/25/143	4/32/102
GART_18401		SNP	T/A	non-coding	intron		0/2/228	0/0/227	0.00218818	0.0479167			0/0/44	0/0/54	0/2/160	0/0/132
GART_20794	rs2834234	SNP	G/A	non-coding	intron		7/40/189	8/58/171	0.135307	0.0145833			2/14/27	4/17/35	3/24/143	4/32/100
GART_20812		SNP	G/A	non-coding	intron		1/23/216	0/23/216	0.0501044	0.00208333			1/9/34	0/5/51	0/14/158	0/15/123
GART_20825		SNP	T/C	non-coding	intron		0/2/223	0/0/227	0.00221239	0.0583333			0/0/41	0/0/55	0/2/162	0/0/130
GART_20862		SNP	G/A	coding	missense	A445T	0/1/224	0/0/227	0.00110619	0.0583333			0/0/41	0/0/55	0/1/163	0/0/130
GART_22073	rs2834232	SNP	C/T	non-coding	intron		11/66/157	7/56/166	0.170626	0.0354167			0/5/38	1/9/43	8/53/106	3/32/100
GART_22481		SNP	A/G	non-coding	intron		0/1/229	0/2/227	0.00326797	0.04375			0/0/41	0/0/55	0/0/166	0/2/132
GART_22521	rs2834232	SNP	G/A	non-coding	intron		13/68/149	11/68/151	0.2	0.0416667			4/13/24	2/16/37	8/51/107	8/44/82
GART_22573	rs35927582	SNP	A/G	coding	missense	D510G	0/1/237	0/0/235	0.00105708	0.0145833			0/0/43	0/0/55	0/0/171	0/0/137
GART_25425		SNP	A/G	non-coding	intron		0/0/227	0/1/227	0.0010989	0.0520833			0/0/43	0/0/55	0/0/162	0/1/128
GART_25433		SNP	C/G	non-coding	intron		0/6/221	0/8/220	0.0153846	0.0520833			0/2/41	0/4/51	0/3/159	0/4/125
GART_25601		SNP	A/G	coding	missense	H601R	0/1/226	0/0/230	0.00109409	0.0479167			0/0/43	0/0/55	0/1/161	0/0/130
GART_25694	rs59920090	SNP	C/T	coding	missense	A632V	0/6/235	0/4/234	0.0104384	0.00208333			0/0/44	0/1/55	0/2/171	0/1/136
GART_25720	rs34588874	SNP	C/G	coding	missense	P641A	0/2/239	0/0/239	0.00208333	0			0/0/44	0/0/56	0/1/172	0/0/138
GART_25867		SNP	C/T	non-coding	intron		0/1/228	0/0/227	0.00109649	0.05			0/0/44	0/0/50	0/1/160	0/0/133
GART_25912		SNP	T/C	non-coding	intron		4/47/190	2/39/198	0.102083	0			0/3/41	1/3/52	4/39/130	1/29/108
GART_25951		SNP	T/C	non-coding	intron		0/1/229	0/0/232	0.00108225	0.0375			0/1/43	0/0/53	0/0/162	0/0/135
GART_25956		indel	delCT	non-coding	intron		0/0/230	0/1/227	0.0010917	0.0458333			0/0/44	0/1/50	0/0/162	0/0/133
GART_26127		SNP	A/G	non-coding	intron		0/0/230	0/1/232	0.00107991	0.0354167			0/0/44	0/0/53	0/0/162	0/1/135
GART_26195		SNP	G/C	non-coding	intron		0/1/228	0/0/229	0.0010917	0.0458333			0/1/43	0/0/51	0/0/161	0/0/134
GART_31619	rs7281488	SNP	G/A	non-coding	intron		0/6/235	0/3/236	0.009375	0			0/0/44	0/1/55	0/2/171	0/0/138
GART_31627		SNP	A/T	non-coding	intron		0/1/230	0/0/233	0.00107759	0.0333333			0/0/43	0/0/53	0/1/163	0/0/135
GART_31641		SNP	A/G	non-coding	intron		0/1/230	0/0/233	0.00107759	0.0333333			0/1/42	0/0/53	0/0/164	0/0/135
GART_31799	rs8971	SNP	A/G	coding	missense	D752G	14/74/153	10/73/156	0.203125	0			4/16/24	2/18/36	9/54/110	7/46/85
GART_31887		SNP	T/C	non-coding	intron		0/0/231	0/1/232	0.00107759	0.0333333			0/0/43	0/0/53	0/0/164	0/1/134
GART_31902		SNP	A/G	non-coding	intron		0/0/231	0/1/232	0.00107759	0.0333333			0/0/43	0/0/53	0/0/164	0/1/134
GART_31933		SNP	C/A	non-coding	intron		0/1/230	0/0/232	0.00107991	0.0354167			0/0/43	0/0/53	0/0/164	0/0/134
GART_33173		SNP	A/G	non-coding	intron		0/1/214	0/0/221	0.00114679	0.0916667			0/1/39	0/0/53	0/0/152	0/0/128
GART_33264		SNP	C/A	coding	missense	L797M	0/0/216	0/1/220	0.00114416	0.0895833			0/0/41	0/0/53	0/0/152	0/1/127
GART_33286		SNP	A/C	coding	missense	E804A	0/3/213	0/1/222	0.00455581	0.0854167			0/0/41	0/0/53	0/1/151	0/0/128
GART_36963		SNP	G/A	non-coding	intron		0/0/233	0/1/233	0.00107066	0.0270833			0/0/42	0/0/54	0/0/167	0/1/136
GART_36964		SNP	A/T	non-coding	intron		0/6/227	0/2/232	0.00856531	0.0270833			0/3/39	0/0/54	0/2/165	0/1/136
GART_36967	rs2070390	SNP	T/A	non-coding	intron		14/75/152	11/74/154	0.207292	0			4/16/24	2/18/36	9/54/110	8/47/83
GART_37428		SNP	T/C	coding	cds-synon	Y868Y	0/2/239	0/0/239	0.00208333	0			0/0/44	0/0/56	0/1/172	0/0/138
GART_37433		SNP	A/G	coding	missense	N870S	0/0/241	0/1/238	0.00104167	0			0/0/44	0/1/55	0/0/173	0/0/138
GART_3782		SNP	T/G	non-coding	UTR-5		0/0/226	0/1/224	0.00110865	0.0604167			0/0/43	0/1/54	0/0/161	0/0/128
GART_3842		SNP	C/T	coding	missense	T16M	0/0/241	0/1/235	0.00104822	0.00625			0/0/44	0/0/56	0/0/173	0/0/136
GART_38709	rs2070388	SNP	C/G	non-coding	intron		13/80/145	9/76/148	0.212314	0.01875			0/11/31	1/14/39	11/66/95	7/53/76
GART_38762		SNP	G/A	non-coding	intron		0/0/203	0/1/204	0.00122549	0.15			0/0/37	0/1/49	0/0/146	0/0/118
GART_38914		SNP	C/A	coding	cds-synon	A987A	0/1/200	0/0/206	0.0012285	0.152083			0/0/37	0/0/50	0/1/144	0/0/119
GART_38989		SNP	C/G	non-coding	UTR-3		0/1/200	0/0/205	0.00123153	0.154167			0/0/37	0/0/50	0/1/144	0/0/118
GART_7745		SNP	G/T	non-coding	intron		0/0/226	0/1/227	0.00110132	0.0541667			0/0/42	0/0/56	0/0/163	0/1/131
GART_7984		SNP	T/C	non-coding	intron		0/0/224	0/1/227	0.00110619	0.0583333			0/0/41	0/0/56	0/0/162	0/1/131
GGH_10026	rs72658377	SNP	A/G	non-coding	intron		0/10/219	0/4/219	0.0154867	0.0583333			0/2/40	0/1/51	0/7/157	0/3/128
GGH_10133	rs11786957	SNP	G/A	non-coding	intron		6/68/150	11/65/137	0.191076	0.0895833			2/14/26	3/22/26	2/48/109	5/32/86
GGH_12472	rs2736683	SNP	A/T	non-coding	intron		6/34/159	9/30/148	0.121762	0.195833			2/7/25	2/9/33	2/25/115	5/18/89
GGH_12606		SNP	T/G	non-coding	intron		0/9/208	0/3/207	0.0140515	0.110417			0/0/40	0/0/51	0/9/145	0/3/123
GGH_12685		SNP	T/C	non-coding	intron		0/1/214	0/0/209	0.00117925	0.116667			0/0/40	0/0/51	0/1/151	0/0/125
GGH_12772	rs2305558	SNP	G/A	non-coding	intron		12/53/150	10/48/149	0.171801	0.120833			0/7/33	0/9/42	12/40/100	10/33/81
GGH_13756		SNP	A/G	coding	missense	S121G	0/2/232	0/0/231	0.00215054	0.03125			0/0/43	0/0/55	0/2/165	0/0/135
GGH_13847	rs11545078	SNP	C/T	coding	missense	T151I	1/19/214	0/28/203	0.0526882	0.03125			1/6/36	0/9/46	0/10/157	0/16/119
GGH_15747	rs73684329	SNP	A/G	non-coding	intron		0/5/234	0/4/232	0.00947368	0.0104167			0/1/43	0/1/54	0/2/169	0/2/136
GGH_16274	rs73268679	SNP	C/G	non-coding	intron		0/1/191	0/4/180	0.00664894	0.216667			0/0/33	0/0/44	0/0/138	0/3/106
GGH_16305	rs56118167	SNP	A/G	non-coding	intron		0/1/183	0/4/171	0.00696379	0.252083			0/0/30	0/0/43	0/0/133	0/2/102
GGH_22613		SNP	C/T	non-coding	intron		0/2/230	0/4/224	0.00652174	0.0416667			0/0/43	0/0/54	0/1/165	0/2/131
GGH_4413	rs34099334	indel	delT	non-coding	intron		28/106/81	31/85/88	0.368735	0.127083			4/18/20	9/17/26	22/76/54	18/55/48
GGH_4415	rs61594073	SNP	G/T	non-coding	intron		25/105/84	30/85/89	0.358852	0.129167			2/18/22	8/17/27	21/75/55	18/55/48
GGH_9894	rs4617146	SNP	G/A	non-coding	intron		33/88/108	31/87/107	0.3337	0.0541667			1/13/28	7/11/35	29/64/71	19/57/56
MAT1A_10006		SNP	C/T	non-coding	intron		0/2/236	0/1/234	0.00317125	0.0145833			0/0/43	0/0/54	0/2/170	0/1/136
MAT1A_10089	rs2282367	SNP	C/T	non-coding	intron		14/75/149	12/63/164	0.199161	0.00625			6/22/15	5/20/31	8/48/116	5/36/97
MAT1A_10312		SNP	C/T	non-coding	intron		0/15/226	2/19/218	0.0395833	0			0/2/42	2/7/47	0/10/163	0/9/129
MAT1A_10339		SNP	G/A	non-coding	intron		0/1/235	0/1/236	0.00211416	0.0145833			0/1/42	0/0/55	0/0/169	0/1/137
MAT1A_10374		SNP	C/T	coding	cds-synon	F139F	0/1/235	0/0/238	0.00105485	0.0125			0/0/43	0/0/55	0/1/168	0/0/138
MAT1A_10383	rs1143694	SNP	C/T	coding	cds-synon	A142A	14/77/149	13/64/162	0.203549	0.00208333			6/22/15	5/20/31	8/49/116	6/37/95
MAT1A_10484		SNP	T/G	coding	missense	L176R	0/1/240	0/0/239	0.00104167	0			0/0/44	0/0/56	0/1/172	0/0/138
MAT1A_10555		SNP	C/A	non-coding	intron		0/0/236	0/1/237	0.00105485	0.0125			0/0/43	0/0/55	0/0/170	0/1/137
MAT1A_14038		SNP	G/A	non-coding	intron		0/15/225	2/19/218	0.039666	0.00208333			0/2/42	2/7/47	0/10/162	0/9/129
MAT1A_14114		SNP	C/T	coding	cds-synon	G193G	0/1/235	0/0/237	0.00105708	0.0145833			0/0/43	0/0/54	0/0/169	0/0/138
MAT1A_14177		SNP	G/A	coding	cds-synon	T214T	0/0/236	0/1/236	0.00105708	0.0145833			0/0/43	0/0/54	0/0/169	0/1/137
MAT1A_15424		SNP	C/A	non-coding	intron		0/1/235	0/0/237	0.00105708	0.0145833			0/0/42	0/0/55	0/1/169	0/0/137
MAT1A_15500		SNP	C/T	coding	cds-synon	G263G	0/1/235	0/1/236	0.00211416	0.0145833			0/0/42	0/1/54	0/1/169	0/0/137
MAT1A_15581	rs60582388	SNP	G/A	coding	cds-synon	V290V	15/86/140	13/72/154	0.222917	0			7/23/14	5/20/31	8/57/108	6/43/89
MAT1A_15593	rs59923268	SNP	C/T	coding	cds-synon	A294A	14/85/140	13/72/154	0.220711	0.00416667			6/22/14	5/20/31	8/57/108	6/43/89
MAT1A_15596	rs17851642	SNP	A/T	coding	cds-synon	A295A	0/1/235	0/0/237	0.00105708	0.0145833			0/0/42	0/0/55	0/0/170	0/0/137
MAT1A_15646		SNP	G/A	coding	missense	R312Q	0/1/240	0/0/239	0.00104167	0			0/1/43	0/0/56	0/0/173	0/0/138
MAT1A_15706		SNP	C/T	non-coding	intron		12/65/159	12/63/162	0.186047	0.0145833			1/8/33	1/7/47	11/56/103	11/52/74
MAT1A_15715		SNP	G/A	non-coding	intron		0/1/235	0/0/237	0.00105708	0.0145833			0/0/42	0/0/55	0/0/170	0/0/137
MAT1A_15730		indel	delA	non-coding	intron		0/1/235	0/0/237	0.00105708	0.0145833			0/0/42	0/0/55	0/0/170	0/0/137
MAT1A_15758		SNP	C/T	non-coding	intron		0/11/224	0/4/233	0.0158898	0.0166667			0/0/42	0/0/55	0/11/159	0/4/133
MAT1A_15760	rs10788545	SNP	C/T	non-coding	intron		16/77/148	13/64/162	0.207292	0			6/24/14	5/20/31	10/47/116	6/37/95
MAT1A_16173	rs2994388	SNP	T/C	non-coding	intron		51/128/60	51/109/78	0.462264	0.00625			16/21/6	15/27/14	33/94/45	27/61/50
MAT1A_16174		SNP	G/A	non-coding	intron		0/1/223	0/1/226	0.00221729	0.0604167			0/0/40	0/0/52	0/1/160	0/1/132
MAT1A_16218		SNP	A/T	non-coding	intron		0/1/223	0/0/228	0.00110619	0.0583333			0/0/40	0/0/53	0/1/160	0/0/133
MAT1A_16752	rs57820177	SNP	C/T	non-coding	intron		10/93/138	11/84/144	0.228125	0			0/13/31	5/14/37	5/69/99	3/53/82
MAT1A_16841	rs57257983	SNP	T/C	coding	cds-synon	Y377Y	52/128/61	50/111/78	0.461458	0			17/21/6	15/27/14	33/94/46	26/62/50
MAT1A_16965	rs7087728	SNP	C/T	non-coding	UTR-3		13/86/142	20/83/136	0.244792	0			2/13/29	2/13/41	11/70/92	14/61/63
MAT1A_16971		SNP	G/T	non-coding	UTR-3		0/1/236	0/1/232	0.00212766	0.0208333			0/0/43	0/0/54	0/1/169	0/0/135
MAT1A_5045		SNP	T/A	non-coding	intron		0/1/235	0/0/237	0.00105708	0.0145833			0/0/43	0/0/54	0/1/169	0/0/138
MAT1A_5081	rs10887721	SNP	G/C	non-coding	intron		6/45/189	8/53/178	0.131524	0.00208333			0/10/33	4/19/33	3/27/143	0/26/112
MAT1A_5181		SNP	G/A	non-coding	intron		0/2/239	0/5/234	0.00729167	0			0/0/44	0/1/55	0/2/171	0/3/135
MAT1A_5233		SNP	G/A	non-coding	intron		0/0/241	0/2/237	0.00208333	0			0/0/44	0/0/56	0/0/173	0/2/136
MAT1A_6739		SNP	A/G	coding	missense	I90V	0/0/241	0/1/238	0.00104167	0			0/0/44	0/0/56	0/0/173	0/0/138
MAT1A_6795		SNP	G/T	non-coding	intron		0/0/235	0/1/235	0.00106157	0.01875			0/0/44	0/1/53	0/0/167	0/0/137
MAT1A_9833		SNP	T/C	non-coding	intron		0/22/218	1/23/215	0.0490605	0.00208333			0/5/39	1/11/44	0/14/158	0/10/128
MAT2A_2871		SNP	A/C	non-coding	intron		0/0/227	0/1/232	0.00108696	0.0416667			0/0/43	0/0/55	0/0/161	0/1/135
MAT2A_2873		indel	insATAC	non-coding	intron		0/6/221	0/2/231	0.00869565	0.0416667			0/0/43	0/0/55	0/2/159	0/1/135
MAT2A_2935		SNP	A/G	coding	cds-synon	Q36Q	0/1/227	0/0/234	0.00108225	0.0375			0/0/43	0/0/56	0/0/162	0/0/136
MAT2A_3043	rs58507836	SNP	A/G	non-coding	intron		0/2/238	0/3/236	0.00521921	0.00208333			0/0/44	0/0/56	0/2/170	0/1/137
MAT2A_3283		SNP	G/A	non-coding	intron		0/6/214	0/5/227	0.0121681	0.0583333			0/4/38	0/2/54	0/1/158	0/2/133
MAT2A_3390		SNP	T/C	non-coding	intron		0/2/239	0/4/235	0.00625	0			0/0/44	0/0/56	0/0/173	0/1/137
MAT2A_3462		SNP	C/G	non-coding	intron		0/0/238	0/1/238	0.00104822	0.00625			0/0/44	0/0/56	0/0/171	0/1/137
MAT2A_3494		SNP	G/T	coding	cds-synon	V106V	0/0/241	0/2/237	0.00208333	0			0/0/44	0/0/56	0/0/173	0/0/138
MAT2A_3613	rs62620249	SNP	T/C	non-coding	intron		0/6/235	0/2/237	0.00833333	0			0/0/44	0/0/56	0/2/171	0/1/137
MAT2A_3646		SNP	A/G	non-coding	intron		0/3/235	0/0/239	0.00314465	0.00625			0/0/44	0/0/56	0/1/170	0/0/138
MAT2A_3700		SNP	G/A	coding	cds-synon	E147E	0/1/237	0/0/239	0.00104822	0.00625			0/0/44	0/0/56	0/1/170	0/0/138
MAT2A_3959	rs1078005	SNP	A/G	non-coding	intron		0/2/239	0/3/236	0.00520833	0			0/2/42	0/1/55	0/0/173	0/2/136
MAT2A_4170		SNP	C/T	coding	cds-synon	H243H	0/1/239	0/0/238	0.00104603	0.00416667			0/0/44	0/0/56	0/1/171	0/0/137
MAT2A_4424	rs1078004	SNP	G/C	coding	cds-synon	R264R	28/117/92	50/97/85	0.394456	0.0229167			9/18/16	17/22/16	16/84/70	20/54/59
MAT2A_4445		SNP	T/C	coding	cds-synon	Y271Y	0/0/219	0/1/215	0.00114943	0.09375			0/0/38	0/0/51	0/0/159	0/0/125
MAT2A_4472		SNP	T/C	coding	cds-synon	G280G	0/1/218	0/0/216	0.00114943	0.09375			0/0/38	0/0/51	0/1/158	0/0/125
MAT2A_4604		SNP	G/C	non-coding	intron		0/0/219	0/1/215	0.00114943	0.09375			0/0/38	0/0/51	0/0/159	0/1/124
MAT2A_4656		SNP	C/G	non-coding	intron		0/0/221	0/1/215	0.00114416	0.0895833			0/0/38	0/0/51	0/0/161	0/1/124
MAT2A_4688		SNP	A/G	non-coding	intron		11/80/150	20/72/147	0.222917	0			2/15/27	6/17/33	8/57/108	9/38/91
MAT2A_4927		indel	insGT	non-coding	intron		0/1/217	0/2/213	0.0034642	0.0979167			0/1/37	0/0/51	0/0/158	0/2/122
MAT2A_5307		SNP	C/T	non-coding	intron		0/0/232	0/1/235	0.00106838	0.025			0/0/44	0/0/56	0/0/164	0/1/136
MAT2A_5454		indel	insT	non-coding	intron		0/1/231	0/0/236	0.00106838	0.025			0/0/44	0/0/56	0/1/163	0/0/137
MAT2A_5473		SNP	C/T	non-coding	intron		0/1/232	0/0/236	0.0010661	0.0229167			0/0/44	0/0/56	0/1/164	0/0/137
MTFMT_10763		SNP	G/A	non-coding	intron		0/1/163	0/3/147	0.00636943	0.345833			0/0/30	0/3/31	0/1/119	0/0/88
MTFMT_14187	rs35302908	SNP	C/T	coding	missense	R266C	0/2/220	0/2/211	0.0045977	0.09375			0/0/41	0/0/51	0/0/160	0/1/123
MTFMT_14395	rs34348990	SNP	G/C	non-coding	intron		23/82/119	22/84/107	0.292906	0.0895833			6/25/10	8/27/16	16/52/94	11/49/65
MTFMT_14477		SNP	G/A	non-coding	intron		0/0/222	0/1/208	0.00116009	0.102083			0/0/41	0/0/50	0/0/160	0/0/122
MTFMT_24752		SNP	C/T	non-coding	intron		0/4/188	0/3/181	0.00930851	0.216667			0/0/34	0/0/44	0/4/133	0/1/108
MTFMT_25390	rs79559605	SNP	A/G	non-coding	intron		0/2/197	0/5/198	0.00870647	0.1625			0/0/37	0/0/49	0/2/140	0/2/117
MTFMT_25451	rs72744626	SNP	A/G	non-coding	intron		0/12/218	1/8/225	0.0237069	0.0333333			0/2/39	0/1/55	0/10/156	1/4/131
MTFMT_25484	rs74559655	SNP	T/C	non-coding	intron		0/1/231	0/3/231	0.00429185	0.0291667			0/0/43	0/0/56	0/1/165	0/1/135
MTFMT_25612		SNP	C/T	non-coding	intron		0/2/230	0/5/229	0.00751073	0.0291667			0/1/42	0/1/55	0/1/165	0/3/133
MTFMT_25717	rs34636936	SNP	G/A	coding	cds-synon	T302T	0/7/226	1/2/231	0.0117773	0.0270833			0/2/42	0/0/56	0/5/160	1/2/133
MTFMT_27473	rs35477493	SNP	G/A	coding	cds-synon	Q355Q	0/5/165	1/3/153	0.0152905	0.31875			0/0/28	0/0/38	0/5/121	1/2/88
MTFMT_27629		SNP	A/G	non-coding	UTR-3		0/1/176	0/1/164	0.00292398	0.2875			0/0/30	0/0/39	0/0/130	0/1/97
MTFMT_27640		SNP	A/G	non-coding	UTR-3		0/0/177	0/1/164	0.00146199	0.2875			0/0/30	0/1/38	0/0/130	0/0/98
MTFMT_27871	rs62015300	SNP	G/C	non-coding	UTR-3		0/4/165	0/5/159	0.0135135	0.30625			0/0/28	0/0/44	0/3/118	0/2/91
MTFMT_3653		indel	delC	coding	frameshift	S88fs	0/12/168	0/7/179	0.0259563	0.2375			0/2/31	0/4/41	0/9/118	0/2/107
MTFMT_3915		SNP	T/C	non-coding	intron		0/0/186	0/1/188	0.00133333	0.21875			0/0/32	0/0/49	0/0/133	0/0/111
MTFMT_6870		SNP	T/C	coding	cds-synon	S148S	0/0/222	0/1/213	0.00114679	0.0916667			0/0/42	0/0/52	0/0/157	0/0/122
MTFMT_6902		SNP	T/C	coding	missense	V159A	0/0/222	0/1/213	0.00114679	0.0916667			0/0/42	0/0/52	0/0/157	0/0/122
MTFMT_7017	rs4776661	SNP	A/G	non-coding	intron		49/71/54	38/74/55	0.467742	0.289583			6/17/12	6/17/17	38/51/33	26/44/26
MTFMT_8962		SNP	A/G	non-coding	intron		0/1/222	0/0/226	0.00111359	0.0645833			0/0/43	0/0/54	0/1/158	0/0/130
MTFMT_9082		SNP	G/A	coding	missense	A201T	0/4/219	0/2/224	0.00668151	0.0645833			0/0/43	0/0/54	0/4/155	0/0/130
MTFMT_9225	rs78247522	SNP	A/G	non-coding	intron		0/3/207	0/4/209	0.00827423	0.11875			0/0/40	0/0/52	0/3/147	0/2/119
MTHFD1_1039		SNP	G/A	non-coding	UTR-5		0/0/237	0/1/234	0.00105932	0.0166667			0/0/44	0/0/55	0/0/170	0/0/137
MTHFD1_1176		indel	insT	non-coding	intron		0/1/236	0/0/234	0.00106157	0.01875			0/0/44	0/0/55	0/0/170	0/0/136
MTHFD1_1180		indel	delG	non-coding	intron		0/0/236	0/1/233	0.00106383	0.0208333			0/0/44	0/0/55	0/0/170	0/0/136
MTHFD1_13430		SNP	C/T	coding	missense	A18V	0/2/239	0/2/237	0.00416667	0			0/1/43	0/1/55	0/1/172	0/1/137
MTHFD1_13644		SNP	C/G	non-coding	intron		0/1/233	0/0/238	0.00105932	0.0166667			0/0/44	0/0/56	0/1/167	0/0/137
MTHFD1_13708		SNP	T/C	non-coding	intron		0/3/231	0/2/236	0.00529661	0.0166667			0/0/44	0/0/56	0/3/165	0/2/135
MTHFD1_23840		indel	insC	non-coding	intron		0/0/211	0/1/219	0.00116009	0.102083			0/0/39	0/0/51	0/0/150	0/1/127
MTHFD1_23857		SNP	C/T	non-coding	intron		0/0/211	0/1/220	0.00115741	0.1			0/0/39	0/1/50	0/0/150	0/0/129
MTHFD1_28288	rs1950902	SNP	G/A	coding	missense	K134R	3/51/184	10/65/164	0.148847	0.00625			1/11/32	2/21/33	1/32/138	3/28/107
MTHFD1_28355		SNP	C/T	coding	cds-synon	I156I	0/1/235	0/0/237	0.00105708	0.0145833			0/0/44	0/0/56	0/1/169	0/0/138
MTHFD1_28376		SNP	C/T	non-coding	intron		0/1/235	0/0/237	0.00105708	0.0145833			0/0/44	0/0/56	0/1/169	0/0/138
MTHFD1_30521		SNP	G/A	coding	cds-synon	P162P	0/1/227	0/0/232	0.00108696	0.0416667			0/1/41	0/0/55	0/0/163	0/0/134
MTHFD1_30527		SNP	C/T	coding	cds-synon	A164A	0/1/226	0/0/232	0.00108932	0.04375			0/0/41	0/0/55	0/1/162	0/0/134
MTHFD1_30654		SNP	G/C	non-coding	intron		0/0/227	0/1/231	0.00108932	0.04375			0/0/41	0/0/55	0/0/163	0/0/134
MTHFD1_30727		SNP	C/T	non-coding	intron		0/0/227	0/1/231	0.00108932	0.04375			0/0/41	0/0/55	0/0/163	0/0/134
MTHFD1_32373		SNP	T/C	non-coding	intron		0/0/241	0/2/235	0.00209205	0.00416667			0/0/44	0/1/54	0/0/173	0/0/138
MTHFD1_32562		SNP	T/C	non-coding	intron		0/1/233	0/1/235	0.00212766	0.0208333			0/0/44	0/0/55	0/0/166	0/1/136
MTHFD1_37630		indel	delAGAAATGT	non-coding	intron		0/1/240	0/2/237	0.003125	0			0/0/44	0/0/56	0/1/172	0/2/136
MTHFD1_37661	rs61290360	SNP	A/G	non-coding	intron		0/15/225	1/15/223	0.0334029	0.00208333			0/3/41	0/4/52	0/8/164	0/5/133
MTHFD1_37711		SNP	G/A	non-coding	intron		0/0/236	0/1/235	0.00105932	0.0166667			0/0/43	0/1/55	0/0/170	0/0/135
MTHFD1_38244		SNP	A/G	non-coding	intron		0/13/223	0/13/214	0.0280778	0.0354167			0/3/40	0/3/46	0/7/162	0/4/130
MTHFD1_38260		SNP	A/C	non-coding	intron		0/1/235	0/0/228	0.00107759	0.0333333			0/0/43	0/0/49	0/1/168	0/0/134
MTHFD1_38320		SNP	A/C	non-coding	intron		0/1/235	0/0/228	0.00107759	0.0333333			0/1/42	0/0/49	0/0/169	0/0/134
MTHFD1_38378		SNP	G/A	coding	missense	R293H	0/1/240	0/0/239	0.00104167	0			0/0/44	0/0/56	0/1/172	0/0/138
MTHFD1_38454		SNP	G/A	non-coding	intron		0/0/237	0/1/233	0.00106157	0.01875			0/0/43	0/1/51	0/0/170	0/0/137
MTHFD1_38521		SNP	G/T	non-coding	intron		0/1/237	0/0/234	0.00105932	0.0166667			0/0/43	0/0/52	0/1/170	0/0/137
MTHFD1_38547		SNP	C/A	non-coding	intron		0/6/233	0/9/226	0.0158228	0.0125			0/3/41	0/4/49	0/3/168	0/4/133
MTHFD1_38674		SNP	C/T	coding	missense	P328L	0/2/238	0/0/235	0.00210526	0.0104167			0/1/43	0/0/53	0/0/172	0/0/137
MTHFD1_38724		SNP	A/G	coding	missense	V345I	0/2/234	0/0/235	0.00212314	0.01875			0/1/42	0/0/53	0/0/170	0/0/137
MTHFD1_42691	rs61107070	SNP	C/G	non-coding	intron		3/13/220	2/14/222	0.0390295	0.0125			1/2/41	1/2/53	1/7/161	0/6/131
MTHFD1_42864		SNP	A/G	non-coding	intron		0/6/220	2/4/228	0.0152174	0.0416667			0/0/44	0/0/54	0/6/153	2/4/129
MTHFD1_42905		SNP	G/T	non-coding	intron		0/1/227	0/0/235	0.00107991	0.0354167			0/1/43	0/0/54	0/0/161	0/0/136
MTHFD1_42910	rs60870392	indel	delG	non-coding	intron		4/12/209	3/13/216	0.0426696	0.0479167			1/2/41	1/2/51	2/6/150	1/5/129
MTHFD1_42911		indel	insG	non-coding	intron		0/0/226	1/1/231	0.00326797	0.04375			0/0/44	0/0/54	0/0/159	1/0/134
MTHFD1_42926	rs59096477	SNP	C/A	non-coding	intron		4/11/209	3/13/219	0.0413943	0.04375			1/2/41	1/2/51	2/6/150	1/5/130
MTHFD1_42976		SNP	G/C	non-coding	intron		0/1/224	0/0/235	0.00108696	0.0416667			0/0/44	0/0/54	0/1/158	0/0/136
MTHFD1_43064		indel	ins37bp	non-coding	intron		0/0/225	0/1/234	0.00108696	0.0416667			0/0/44	0/0/54	0/0/159	0/1/135
MTHFD1_43134		indel	delA	non-coding	intron		0/1/224	0/0/232	0.00109409	0.0479167			0/0/44	0/0/53	0/0/159	0/0/135
MTHFD1_43197		SNP	T/C	non-coding	intron		0/1/210	0/0/215	0.00117371	0.1125			0/0/41	0/0/51	0/1/149	0/0/127
MTHFD1_44093		SNP	A/G	non-coding	intron		0/1/232	0/0/237	0.00106383	0.0208333			0/0/44	0/0/56	0/0/167	0/0/136
MTHFD1_44367	rs60806768	SNP	A/G	non-coding	intron		1/15/223	1/15/222	0.0356394	0.00625			0/3/41	0/3/53	0/8/164	0/6/131
MTHFD1_44371	rs59770063	SNP	A/G	non-coding	intron		1/14/226	1/16/222	0.0354167	0			0/3/41	0/4/52	0/8/165	0/6/132
MTHFD1_44379		SNP	C/G	non-coding	intron		0/1/235	0/0/238	0.00105485	0.0125			0/0/44	0/0/56	0/0/169	0/0/137
MTHFD1_44500		indel	delT	non-coding	intron		0/2/239	0/0/239	0.00208333	0			0/0/44	0/0/56	0/1/172	0/0/138
MTHFD1_44554		SNP	A/C	non-coding	intron		0/2/234	0/2/236	0.00421941	0.0125			0/1/43	0/1/55	0/0/169	0/1/136
MTHFD1_48261		SNP	T/C	coding	cds-synon	L521L	0/0/236	0/1/235	0.00105932	0.0166667			0/0/43	0/0/55	0/0/171	0/0/137
MTHFD1_48349		SNP	A/T	non-coding	intron		0/0/235	0/1/235	0.00106157	0.01875			0/0/43	0/1/54	0/0/170	0/0/137
MTHFD1_48380		SNP	G/A	non-coding	intron		0/0/236	0/1/235	0.00105932	0.0166667			0/0/43	0/0/55	0/0/171	0/1/136
MTHFD1_48401	rs3818240	SNP	C/T	non-coding	intron		8/69/162	8/60/171	0.16841	0.00416667			3/14/27	5/22/29	5/48/119	2/26/110
MTHFD1_51884	rs45618332	SNP	C/T	non-coding	intron		10/70/150	6/62/155	0.181015	0.05625			3/14/24	4/23/25	5/50/111	0/24/103
MTHFD1_51914		SNP	C/G	non-coding	intron		0/1/219	0/0/216	0.00114679	0.0916667			0/0/41	0/0/50	0/1/155	0/0/124
MTHFD1_52920		SNP	C/T	non-coding	intron		0/1/222	0/0/231	0.00110132	0.0541667			0/0/41	0/0/53	0/1/159	0/0/134
MTHFD1_54109		SNP	T/C	non-coding	intron		0/2/215	0/0/217	0.00230415	0.0958333			0/1/34	0/0/50	0/1/159	0/0/129
MTHFD1_54133		SNP	G/C	non-coding	intron		0/1/216	0/0/217	0.00115207	0.0958333			0/0/35	0/0/50	0/0/160	0/0/129
MTHFD1_54165		SNP	G/A	non-coding	intron		0/1/216	0/0/217	0.00115207	0.0958333			0/0/35	0/0/50	0/1/159	0/0/129
MTHFD1_54166		SNP	C/T	non-coding	intron		0/2/215	0/0/217	0.00230415	0.0958333			0/1/34	0/0/50	0/0/160	0/0/129
MTHFD1_54200		SNP	A/G	non-coding	intron		0/1/216	0/0/218	0.00114943	0.09375			0/0/35	0/0/51	0/1/159	0/0/129
MTHFD1_54203		SNP	T/C	non-coding	intron		0/2/215	0/0/218	0.00229885	0.09375			0/0/35	0/0/51	0/2/158	0/0/129
MTHFD1_54207	rs35519051	SNP	C/T	non-coding	intron		0/13/204	0/6/212	0.0218391	0.09375			0/0/35	0/0/51	0/11/149	0/4/125
MTHFD1_54208	rs35519051	SNP	A/G	non-coding	intron		0/14/203	0/6/212	0.0229885	0.09375			0/0/35	0/0/51	0/11/149	0/4/125
MTHFD1_54230		SNP	A/G	non-coding	intron		0/1/216	0/0/218	0.00114943	0.09375			0/1/34	0/0/51	0/0/160	0/0/129
MTHFD1_54236		SNP	T/G	non-coding	intron		0/1/216	0/6/212	0.00804598	0.09375			0/0/35	0/3/48	0/1/159	0/2/127
MTHFD1_54238		SNP	C/G	non-coding	intron		0/1/216	0/6/212	0.00804598	0.09375			0/0/35	0/3/48	0/1/159	0/2/127
MTHFD1_54243		SNP	T/C	non-coding	intron		0/1/216	0/6/212	0.00804598	0.09375			0/0/35	0/3/48	0/1/159	0/2/127
MTHFD1_54248	rs7147830	SNP	T/C	non-coding	intron		0/2/216	0/0/218	0.00229358	0.0916667			0/0/35	0/0/51	0/2/159	0/0/129
MTHFD1_54273		indel	insA	non-coding	intron		0/1/230	0/0/224	0.0010989	0.0520833			0/0/39	0/0/52	0/1/167	0/0/130
MTHFD1_54293		SNP	A/G	non-coding	intron		0/1/229	0/0/224	0.00110132	0.0541667			0/0/39	0/0/52	0/0/167	0/0/130
MTHFD1_54305		SNP	G/A	non-coding	intron		0/3/227	0/1/223	0.00440529	0.0541667			0/1/38	0/0/52	0/2/165	0/1/129
MTHFD1_54385		SNP	C/T	non-coding	intron		0/1/229	0/4/220	0.00550661	0.0541667			0/0/39	0/1/51	0/1/166	0/2/128
MTHFD1_54408		SNP	G/A	non-coding	intron		0/1/229	0/2/222	0.00330396	0.0541667			0/0/39	0/0/52	0/1/166	0/1/129
MTHFD1_54416		SNP	G/A	non-coding	intron		0/6/224	0/11/213	0.0187225	0.0541667			0/0/39	0/4/48	0/4/163	0/5/125
MTHFD1_54420		SNP	C/G	non-coding	intron		0/1/229	0/0/224	0.00110132	0.0541667			0/0/39	0/0/52	0/1/166	0/0/130
MTHFD1_54660		SNP	C/T	non-coding	intron		0/1/185	0/0/188	0.0013369	0.220833			0/0/36	0/0/42	0/1/130	0/0/108
MTHFD1_54753	rs2236225	SNP	A/G	coding	missense	R653Q	59/116/64	62/116/61	0.495816	0.00416667			8/22/13	10/30/16	50/86/36	49/69/20
MTHFD1_54850		SNP	A/G	non-coding	intron		0/1/186	0/0/191	0.00132275	0.2125			0/0/36	0/0/42	0/1/131	0/0/111
MTHFD1_55059	rs2236224	SNP	A/G	non-coding	intron		57/117/66	54/114/71	0.47286	0.00208333			7/22/14	9/28/19	47/88/38	42/71/25
MTHFD1_61000		SNP	G/A	non-coding	intron		0/1/231	0/0/238	0.00106383	0.0208333			0/1/41	0/0/56	0/0/167	0/0/137
MTHFD1_62073	rs10813	SNP	C/T	coding	missense	T761M	0/5/226	0/4/227	0.00974026	0.0375			0/0/43	0/0/56	0/3/162	0/1/130
MTHFD1_62089		SNP	G/C	coding	missense	E766D	0/1/230	0/0/231	0.00108225	0.0375			0/0/43	0/0/56	0/1/164	0/0/131
MTHFD1_62096	rs17857382	SNP	C/T	coding	missense	L769F	0/2/239	0/8/231	0.0104167	0			0/0/44	0/0/56	0/0/173	0/2/136
MTHFD1_62105		SNP	C/T	coding	missense	R772C	0/0/231	0/1/230	0.00108225	0.0375			0/0/43	0/0/56	0/0/165	0/1/130
MTHFD1_62106		SNP	G/A	coding	missense	R772H	0/2/229	0/1/230	0.00324675	0.0375			0/0/43	0/0/56	0/2/163	0/1/130
MTHFD1_62286		SNP	G/A	non-coding	intron		0/1/231	0/0/231	0.00107991	0.0354167			0/1/42	0/0/56	0/0/166	0/0/131
MTHFD1_62314		SNP	G/T	non-coding	intron		0/1/230	0/0/231	0.00108225	0.0375			0/1/42	0/0/56	0/0/165	0/0/131
MTHFD1_62334	rs10138064	SNP	A/T	non-coding	intron		0/1/231	0/0/231	0.00107991	0.0354167			0/0/43	0/0/56	0/1/165	0/0/131
MTHFD1_62355		SNP	G/A	non-coding	intron		0/1/230	0/0/231	0.00108225	0.0375			0/0/43	0/0/56	0/1/164	0/0/131
MTHFD1_62356		SNP	C/A	non-coding	intron		0/1/230	0/0/231	0.00108225	0.0375			0/0/43	0/0/56	0/1/164	0/0/131
MTHFD1_66337		indel	delAT	non-coding	intron		0/1/233	0/0/230	0.00107759	0.0333333			0/0/43	0/0/53	0/0/168	0/0/132
MTHFD1_66573	rs1256146	SNP	G/A	non-coding	intron		5/73/162	6/57/173	0.159664	0.00833333			2/16/26	1/13/41	2/52/118	3/38/95
MTHFD1_70588		SNP	C/T	non-coding	intron		0/1/228	0/0/234	0.00107991	0.0354167			0/0/39	0/0/55	0/1/167	0/0/135
MTHFD1_70715	rs57610847	indel	delC	non-coding	intron		0/1/230	0/0/234	0.00107527	0.03125			0/0/41	0/0/55	0/0/168	0/0/135
MTHFD1_70766		SNP	C/T	non-coding	intron		0/1/230	0/0/234	0.00107527	0.03125			0/0/41	0/0/55	0/0/168	0/0/135
MTHFD2_10123		SNP	T/C	non-coding	intron		0/1/236	0/0/231	0.00106838	0.025			0/0/43	0/0/53	0/1/169	0/0/135
MTHFD2_1035		SNP	G/C	non-coding	UTR-5		0/1/236	0/0/233	0.00106383	0.0208333			0/0/44	0/0/54	0/0/170	0/0/134
MTHFD2_10417		SNP	G/C	non-coding	intron		0/2/236	0/0/232	0.00212766	0.0208333			0/0/43	0/0/53	0/2/169	0/0/136
MTHFD2_1044		SNP	C/T	non-coding	UTR-5		0/1/236	0/0/233	0.00106383	0.0208333			0/1/43	0/0/54	0/0/170	0/0/134
MTHFD2_10469	rs10209904	SNP	C/G	non-coding	intron		0/4/236	0/4/235	0.00835073	0.00208333			0/0/44	0/0/56	0/2/170	0/2/136
MTHFD2_1052		SNP	C/T	non-coding	UTR-5		0/0/237	0/1/232	0.00106383	0.0208333			0/0/44	0/0/54	0/0/170	0/1/133
MTHFD2_1060		SNP	C/G	non-coding	UTR-5		0/0/237	0/1/232	0.00106383	0.0208333			0/0/44	0/0/54	0/0/170	0/1/133
MTHFD2_10926		SNP	T/G	non-coding	intron		0/1/232	0/2/228	0.00323974	0.0354167			0/0/39	0/0/54	0/1/169	0/2/133
MTHFD2_10929		SNP	C/T	non-coding	intron		0/1/234	0/0/231	0.00107296	0.0291667			0/0/41	0/0/55	0/1/169	0/0/135
MTHFD2_10930	rs9282785	SNP	G/A	non-coding	intron		0/1/235	0/0/233	0.0010661	0.0229167			0/0/41	0/0/55	0/1/170	0/0/136
MTHFD2_10937	rs2293342	SNP	A/G	non-coding	intron		0/2/234	0/4/229	0.00639659	0.0229167			0/0/41	0/0/55	0/0/171	0/0/136
MTHFD2_11083		SNP	A/G	coding	cds-synon	V162V	0/0/237	0/1/235	0.00105708	0.0145833			0/0/42	0/1/55	0/0/171	0/0/137
MTHFD2_12359		SNP	T/C	non-coding	intron		0/0/239	0/1/234	0.00105485	0.0125			0/0/43	0/0/54	0/0/172	0/1/135
MTHFD2_1243	rs3821321	SNP	G/A	non-coding	intron		29/101/111	20/79/140	0.289583	0			1/11/32	1/8/47	27/80/66	17/59/62
MTHFD2_1258	rs13001449	SNP	G/T	non-coding	intron		1/11/228	2/21/216	0.039666	0.00208333			1/2/41	1/7/48	0/9/163	1/11/126
MTHFD2_13617		SNP	A/G	non-coding	intron		0/0/240	0/1/236	0.00104822	0.00625			0/0/44	0/0/55	0/0/172	0/0/137
MTHFD2_13627		SNP	T/C	non-coding	intron		0/1/239	0/3/234	0.00419287	0.00625			0/0/44	0/1/54	0/0/172	0/2/135
MTHFD2_14024		SNP	A/G	non-coding	intron		0/1/211	0/0/200	0.00121359	0.141667			0/0/39	0/0/44	0/1/151	0/0/116
MTHFD2_14044		SNP	A/G	non-coding	intron		0/0/211	0/1/198	0.00121951	0.145833			0/0/39	0/1/43	0/0/151	0/0/115
MTHFD2_14085	rs17009746	SNP	G/T	non-coding	intron		0/1/210	0/2/197	0.00365854	0.145833			0/0/39	0/0/44	0/0/151	0/0/115
MTHFD2_14253		SNP	C/G	coding	missense	H280D	0/1/238	0/0/236	0.00105263	0.0104167			0/0/44	0/0/56	0/1/170	0/0/136
MTHFD2_14491	rs844169	SNP	G/T	non-coding	intron		21/83/102	32/84/81	0.33871	0.160417			5/17/15	14/20/10	13/60/75	14/46/54
MTHFD2_16475		SNP	T/C	non-coding	intron		0/0/212	0/1/200	0.00121065	0.139583			0/0/38	0/1/42	0/0/153	0/0/118
MTHFD2_16635		SNP	G/A	coding	cds-synon	E336E	0/1/218	0/0/206	0.00117647	0.114583			0/0/41	0/0/47	0/0/157	0/0/119
MTHFD2_16889		SNP	G/A	non-coding	UTR-3		0/2/216	0/1/202	0.00356295	0.122917			0/1/39	0/1/45	0/0/157	0/0/117
MTHFD2_16903		SNP	C/T	non-coding	UTR-3		0/2/216	0/2/201	0.00475059	0.122917			0/0/40	0/0/46	0/2/155	0/2/115
MTHFD2_8108		SNP	G/C	non-coding	intron		0/27/205	2/28/207	0.0628998	0.0229167			0/0/43	0/0/55	0/27/139	2/27/108
MTHFR_10738	rs59514310	SNP	C/T	coding	missense	A222V	44/113/79	42/94/100	0.401483	0.0166667			5/14/21	6/21/29	39/90/44	34/62/39
MTHFR_10906		SNP	C/T	non-coding	intron		0/0/200	0/1/192	0.00127226	0.18125			0/0/31	0/0/45	0/0/148	0/0/110
MTHFR_11668		SNP	C/T	non-coding	intron		0/0/193	0/1/204	0.00125628	0.170833			0/0/40	0/1/48	0/0/132	0/0/118
MTHFR_11902		SNP	C/T	coding	cds-synon	N324N	0/0/195	0/1/203	0.00125313	0.16875			0/0/40	0/0/48	0/0/134	0/1/117
MTHFR_12044	rs2066467	SNP	A/G	non-coding	intron		0/0/192	0/1/203	0.00126263	0.175			0/0/40	0/0/48	0/0/131	0/0/118
MTHFR_12190	rs2066464	SNP	A/G	non-coding	intron		0/0/204	0/1/199	0.00123762	0.158333			0/0/40	0/0/49	0/0/141	0/0/115
MTHFR_12220	rs2066462	SNP	C/T	coding	cds-synon	S352S	1/32/203	1/31/202	0.0712766	0.0208333			0/5/38	0/6/48	1/20/149	0/16/119
MTHFR_12232		SNP	G/A	coding	cds-synon	K356K	0/0/203	0/1/199	0.00124069	0.160417			0/0/39	0/0/49	0/0/141	0/1/114
MTHFR_12361	rs1994798	SNP	C/T	non-coding	intron		22/95/107	27/102/88	0.334467	0.08125			7/20/16	9/25/20	10/63/84	8/60/59
MTHFR_12445	rs12121543	SNP	G/T	non-coding	intron		10/62/168	7/75/156	0.17887	0.00416667			3/14/27	3/18/34	5/40/127	1/39/98
MTHFR_12618	rs45571736	SNP	G/A	coding	missense	G422R	0/1/235	0/0/237	0.00105708	0.0145833			0/0/42	0/0/55	0/1/169	0/0/137
MTHFR_12640	rs1801131	SNP	A/C	coding	missense	E429A	13/61/138	10/67/116	0.214815	0.15625			4/15/22	4/17/21	7/39/104	3/36/76
MTHFR_12659	rs57431061	SNP	C/T	coding	cds-synon	F435F	2/14/224	1/22/216	0.0438413	0.00208333			0/0/44	0/2/54	0/10/162	0/11/127
MTHFR_13039		SNP	C/T	coding	missense	R473W	0/1/176	0/0/172	0.00143266	0.272917			0/0/35	0/0/39	0/1/125	0/0/101
MTHFR_13098	rs35653697	SNP	G/A	coding	cds-synon	P492P	0/1/175	0/2/170	0.00431034	0.275			0/0/35	0/0/39	0/0/125	0/0/101
MTHFR_13191	rs45515693	SNP	C/T	non-coding	intron		0/1/175	0/1/169	0.00289017	0.279167			0/0/35	0/0/39	0/0/125	0/0/100
MTHFR_13200		SNP	G/T	non-coding	intron		0/1/175	0/1/171	0.00288184	0.275574			0/0/35	0/0/39	0/0/125	0/0/101
MTHFR_14600	rs17375901	SNP	G/A	non-coding	intron		0/12/223	0/8/220	0.0215983	0.0354167			0/1/43	0/4/50	0/10/157	0/2/130
MTHFR_14611		SNP	A/G	non-coding	intron		0/1/234	0/0/229	0.00107759	0.0333333			0/0/44	0/0/54	0/0/167	0/0/133
MTHFR_14704	rs45496998	SNP	C/T	coding	missense	R519C	0/2/233	0/0/229	0.00215517	0.0333333			0/0/44	0/0/54	0/2/165	0/0/133
MTHFR_14813	rs45497396	SNP	C/T	non-coding	intron		0/1/234	0/1/228	0.00215517	0.0333333			0/0/44	0/0/54	0/0/167	0/0/133
MTHFR_14816	rs58018465	SNP	G/A	non-coding	intron		12/66/162	9/84/145	0.200837	0.00416667			3/14/27	3/24/29	7/43/122	2/42/94
MTHFR_15531		SNP	T/C	non-coding	intron		0/0/239	0/1/235	0.00105263	0.0104167			0/0/43	0/1/53	0/0/172	0/0/137
MTHFR_15593		SNP	G/A	non-coding	intron		0/0/239	0/1/235	0.00105263	0.0104167			0/0/43	0/0/54	0/0/172	0/0/137
MTHFR_15627		SNP	G/A	non-coding	intron		0/0/238	0/1/234	0.00105708	0.0145833			0/0/42	0/0/54	0/0/172	0/0/136
MTHFR_15777		SNP	C/T	coding	cds-synon	V559V	0/0/239	0/1/235	0.00105263	0.0104167			0/0/43	0/0/54	0/0/172	0/1/136
MTHFR_15819		SNP	C/T	coding	cds-synon	T573T	0/0/239	0/1/235	0.00105263	0.0104167			0/0/43	0/0/54	0/0/172	0/1/136
MTHFR_15820		SNP	G/A	coding	missense	V574I	0/1/238	0/1/235	0.00210526	0.0104167			0/0/43	0/0/54	0/1/171	0/1/136
MTHFR_15881		SNP	G/A	non-coding	intron		0/0/239	0/1/234	0.00105485	0.0125			0/0/43	0/1/53	0/0/172	0/0/136
MTHFR_15897		SNP	G/A	non-coding	intron		0/9/230	0/4/231	0.0137131	0.0125			0/1/42	0/0/54	0/6/166	0/1/135
MTHFR_15931		SNP	G/A	non-coding	intron		0/19/220	0/10/225	0.0305907	0.0125			0/9/34	0/3/51	0/10/162	0/6/130
MTHFR_16113	rs56932901	SNP	C/G	non-coding	intron		13/67/161	10/84/144	0.205637	0.00208333			3/15/26	3/26/27	7/44/122	3/41/94
MTHFR_16135	rs45622739	SNP	G/A	non-coding	intron		0/0/241	0/3/233	0.00314465	0.00625			0/0/44	0/1/55	0/0/173	0/2/135
MTHFR_16169		SNP	C/T	coding	cds-synon	A587A	0/1/231	0/0/230	0.00108225	0.0375			0/0/41	0/0/55	0/1/166	0/0/133
MTHFR_16189	rs58316272	SNP	G/A	coding	missense	R594Q	0/17/219	1/20/214	0.0414013	0.01875			0/3/38	0/3/52	0/10/161	0/12/125
MTHFR_16366	rs35737219	SNP	C/T	coding	missense	T653M	0/6/235	0/4/232	0.0104822	0.00625			0/2/42	0/3/53	0/4/169	0/1/136
MTHFR_16367	rs45572531	SNP	G/A	coding	cds-synon	T653T	0/1/231	0/0/229	0.0010846	0.0395833			0/0/41	0/0/55	0/0/167	0/0/132
MTHFR_16400		SNP	C/T	non-coding	UTR-3		0/0/233	0/1/227	0.0010846	0.0395833			0/0/41	0/1/54	0/0/168	0/0/132
MTHFR_16450		SNP	T/C	non-coding	UTR-3		0/1/230	0/0/225	0.00109649	0.05			0/0/41	0/0/55	0/0/166	0/0/131
MTHFR_3921	rs34889587	SNP	C/T	non-coding	UTR-5		0/0/184	0/1/196	0.00131234	0.20625			0/0/34	0/1/46	0/0/133	0/0/113
MTHFR_4059	rs2066470	SNP	C/T	coding	cds-synon	P39P	2/28/209	1/33/203	0.0703782	0.00833333			0/4/40	0/7/48	1/19/151	0/17/120
MTHFR_4078		SNP	C/T	coding	missense	R46W	0/0/223	0/1/217	0.00113379	0.08125			0/0/43	0/0/50	0/0/157	0/0/127
MTHFR_4145	rs2066472	SNP	G/A	coding	missense	R68Q	0/0/229	0/1/229	0.00108932	0.04375			0/0/41	0/0/54	0/0/166	0/1/131
MTHFR_4181	rs1413355	SNP	A/G	non-coding	intron		0/0/186	0/1/197	0.00130208	0.2			0/0/34	0/0/47	0/0/134	0/1/113
MTHFR_4234		SNP	A/G	non-coding	intron		0/1/183	0/0/196	0.00131579	0.208333			0/0/34	0/0/47	0/1/132	0/0/113
MTHFR_5699	rs45546035	SNP	C/T	coding	cds-synon	D92D	0/1/207	0/0/207	0.00120482	0.135417			0/0/39	0/0/49	0/0/146	0/0/117
MTHFR_5733		SNP	G/T	coding	missense	D104Y	0/0/208	0/1/205	0.00120773	0.1375			0/0/39	0/0/49	0/0/146	0/1/115
MTHFR_5840	rs2066466	SNP	G/A	coding	cds-synon	T139T	0/7/202	0/6/201	0.015625	0.133333			0/0/39	0/0/49	0/7/140	0/6/111
MTHFR_6657		SNP	C/T	non-coding	intron		0/0/190	0/1/191	0.0013089	0.204167			0/0/35	0/0/42	0/0/134	0/1/112
MTHFR_6658	rs2066471	SNP	G/A	non-coding	intron		4/38/148	4/46/142	0.13089	0.204167			1/11/23	2/15/25	2/23/109	2/21/90
MTHFR_6661	rs2066469	SNP	G/A	non-coding	intron		0/2/188	0/2/190	0.0052356	0.204167			0/0/35	0/0/42	0/1/133	0/0/113
MTHFR_6681		indel	delAG	non-coding	intron		0/1/189	0/0/192	0.0013089	0.204167			0/0/35	0/0/42	0/0/134	0/0/113
MTHFR_6774		SNP	C/A	coding	cds-synon	G171G	0/0/191	0/1/192	0.00130208	0.2			0/0/35	0/1/41	0/0/135	0/0/114
MTHFS_1002		SNP	G/A	non-coding	UTR-5		0/1/216	0/2/210	0.0034965	0.10625			0/1/40	0/2/47	0/0/156	0/0/124
MTHFS_1011		SNP	G/A	non-coding	UTR-5		0/1/218	0/1/212	0.00231481	0.1			0/0/41	0/0/49	0/1/156	0/1/124
MTHFS_1029		SNP	C/T	non-coding	UTR-5		0/0/219	0/1/211	0.00116009	0.102083			0/0/41	0/0/48	0/0/157	0/1/124
MTHFS_1075		SNP	G/A	coding	missense	S12N	0/1/219	0/0/212	0.00115741	0.1			0/1/40	0/0/48	0/0/158	0/0/125
MTHFS_1094		SNP	G/A	coding	cds-synon	K18K	0/1/219	0/0/213	0.00115473	0.0979167			0/0/41	0/0/49	0/1/157	0/0/125
MTHFS_1126		SNP	G/A	coding	missense	R29Q	0/1/218	0/1/212	0.00231481	0.1			0/0/41	0/0/49	0/1/156	0/1/124
MTHFS_1141		SNP	G/T	coding	missense	R34L	0/2/215	0/6/207	0.00930233	0.104167			0/0/41	0/1/48	0/2/154	0/5/120
MTHFS_1164		SNP	G/C	non-coding	intron		0/1/216	0/1/212	0.00232558	0.104167			0/1/40	0/0/49	0/0/156	0/1/124
MTHFS_1203		SNP	A/G	non-coding	intron		0/2/213	1/2/210	0.00700935	0.108333			0/0/41	0/0/48	0/1/153	0/0/125
MTHFS_1269		SNP	C/G	non-coding	intron		0/2/213	0/2/211	0.0046729	0.108333			0/0/41	0/1/47	0/0/155	0/0/125
MTHFS_52560		SNP	T/C	non-coding	intron		0/0/241	0/3/236	0.003125	0			0/0/44	0/1/55	0/0/173	0/2/136
MTHFS_52811	rs8923	SNP	A/G	coding	missense	T202A	4/24/212	0/26/213	0.0605428	0.00208333			2/6/36	0/8/48	2/16/154	0/12/126
MTHFS_52878		SNP	G/A	non-coding	UTR-3		0/1/231	0/0/236	0.00106838	0.025			0/1/42	0/0/55	0/0/168	0/0/136
MTHFS_52902		SNP	G/T	non-coding	UTR-3		0/1/231	0/0/236	0.00106838	0.025			0/0/43	0/0/55	0/1/167	0/0/136
MTHFS_8636	rs16971502	SNP	C/T	non-coding	intron		4/29/208	0/28/211	0.0677083	0			0/0/44	0/2/54	3/25/145	0/18/120
MTHFS_8808		SNP	G/A	coding	missense	R84Q	0/1/240	0/0/239	0.00104167	0			0/0/44	0/0/56	0/1/172	0/0/138
MTHFS_8912		SNP	G/C	coding	missense	V119L	0/0/241	0/1/238	0.00104167	0			0/0/44	0/0/56	0/0/173	0/1/137
MTHFS_8957		SNP	A/G	non-coding	intron		0/2/225	0/2/224	0.00441501	0.05625			0/0/44	0/0/56	0/2/160	0/2/125
MTHFS_8998		SNP	G/A	non-coding	intron		0/1/224	0/0/223	0.00111607	0.0666667			0/1/43	0/0/56	0/0/160	0/0/125
MTR_100028	rs2297965	SNP	A/G	non-coding	intron		40/98/100	30/119/87	0.376582	0.0125			8/18/17	9/30/17	24/70/77	14/63/59
MTR_100209		SNP	G/A	coding	missense	A1113T	0/0/240	0/1/238	0.00104384	0.00208333			0/0/44	0/0/56	0/0/172	0/0/138
MTR_100298		SNP	C/T	non-coding	intron		0/1/238	0/0/233	0.00105932	0.0166667			0/0/43	0/0/55	0/1/171	0/0/134
MTR_100302	rs2297964	SNP	A/G	non-coding	intron		0/21/219	0/28/211	0.0511482	0.00208333			0/0/44	0/3/53	0/17/155	0/17/121
MTR_100318		SNP	C/T	non-coding	intron		0/0/239	0/1/232	0.00105932	0.0166667			0/0/43	0/0/55	0/0/172	0/1/133
MTR_100351		SNP	A/G	non-coding	intron		0/1/238	0/0/233	0.00105932	0.0166667			0/0/43	0/0/55	0/1/171	0/0/134
MTR_101042		SNP	G/A	non-coding	intron		0/0/204	0/1/190	0.00126582	0.177083			0/0/38	0/0/46	0/0/148	0/1/111
MTR_101146		SNP	G/A	coding	cds-synon	L1158L	0/1/202	0/1/189	0.00254453	0.18125			0/1/37	0/0/46	0/0/147	0/1/111
MTR_101149		SNP	C/T	coding	cds-synon	D1159D	0/1/202	0/0/190	0.00127226	0.18125			0/0/38	0/0/46	0/0/147	0/0/112
MTR_101163		SNP	G/A	coding	missense	R1164H	0/2/201	1/1/188	0.00636132	0.18125			0/1/37	0/0/46	0/0/147	0/0/112
MTR_101164	rs12070777	SNP	A/C	coding	cds-synon	R1164R	56/82/65	34/98/58	0.458015	0.18125			12/15/11	9/23/14	42/60/45	23/58/31
MTR_101168	rs12030699	SNP	C/T	coding	cds-synon	L1166L	1/4/198	0/7/183	0.0165394	0.18125			0/0/38	0/1/45	0/1/146	0/0/112
MTR_101190		SNP	C/T	coding	missense	P1173L	0/0/238	0/1/233	0.00105932	0.0166667			0/0/43	0/1/54	0/0/171	0/0/134
MTR_101248	rs1131449	SNP	T/C	coding	cds-synon	L1192L	45/102/94	33/122/82	0.39749	0.00416667			10/19/15	10/30/16	27/73/73	15/66/55
MTR_102715		SNP	G/A	non-coding	intron		0/2/195	0/0/206	0.00248139	0.160417			0/0/36	0/0/47	0/0/141	0/0/120
MTR_102716	rs41530146	SNP	C/A	non-coding	intron		0/3/194	0/1/205	0.00496278	0.160417			0/0/36	0/0/47	0/1/140	0/1/119
MTR_102792		SNP	A/G	coding	missense	N1222S	0/6/231	0/3/232	0.0095339	0.0166667			0/2/41	0/0/55	0/3/168	0/1/135
MTR_102805		SNP	A/G	coding	cds-synon	K1226K	0/0/197	0/1/205	0.00124069	0.160417			0/0/36	0/0/46	0/0/141	0/1/119
MTR_102853	rs3820571	SNP	G/T	non-coding	intron		23/93/125	17/113/109	0.297917	0			5/20/19	6/31/19	18/63/92	10/64/64
MTR_103270	rs12022937	SNP	T/C	non-coding	intron		4/34/203	3/29/206	0.0803758	0.00208333			0/5/39	0/5/51	1/19/153	0/8/129
MTR_103340		SNP	C/T	coding	cds-synon	P1258P	0/1/231	0/0/233	0.00107527	0.03125			0/0/42	0/0/55	0/1/165	0/0/135
MTR_103417	rs12058328	SNP	A/G	non-coding	UTR-3		0/0/240	0/2/237	0.00208768	0.00208333			0/0/43	0/0/56	0/0/173	0/0/138
MTR_103476	rs2853522	SNP	A/C	non-coding	UTR-3		41/99/101	32/118/88	0.378914	0.00208333			8/19/17	9/30/17	25/70/78	15/62/60
MTR_103517	rs11799670	SNP	A/G	non-coding	UTR-3		1/22/218	0/31/208	0.0572917	0			0/0/44	0/3/53	0/18/155	0/17/121
MTR_103558		SNP	T/C	non-coding	UTR-3		0/2/229	0/1/229	0.0032538	0.0395833			0/0/41	0/0/55	0/1/165	0/1/132
MTR_11857		SNP	G/A	non-coding	intron		0/7/227	0/12/216	0.0205628	0.0375			0/0/43	0/0/55	0/7/161	0/12/118
MTR_1357	rs3738547	SNP	C/T	non-coding	UTR-5		0/13/227	0/8/228	0.0220588	0.00833333			0/2/42	0/1/55	0/8/164	0/4/133
MTR_1418		SNP	G/C	non-coding	UTR-5		0/0/239	0/1/230	0.00106383	0.0208333			0/0/43	0/1/53	0/0/172	0/0/133
MTR_14394		SNP	A/G	non-coding	intron		0/0/241	0/1/235	0.00104822	0.00625			0/0/44	0/0/55	0/0/173	0/0/136
MTR_14403		SNP	C/T	non-coding	intron		1/8/232	0/6/230	0.0167715	0.00625			0/0/44	0/1/54	0/6/167	0/3/133
MTR_14418	rs7526063	SNP	C/T	non-coding	intron		1/19/220	2/8/229	0.0344468	0.00208333			0/2/41	0/2/54	1/12/160	0/4/134
MTR_1502	rs10399834	SNP	C/T	non-coding	intron		0/2/237	0/4/227	0.00638298	0.0208333			0/1/42	0/0/54	0/0/172	0/0/133
MTR_16239		SNP	G/C	coding	cds-synon	V142V	0/1/236	0/0/232	0.0010661	0.0229167			0/1/41	0/0/53	0/0/172	0/0/135
MTR_18459		SNP	A/G	coding	cds-synon	T168T	0/0/236	0/1/235	0.00105932	0.0166667			0/0/44	0/1/54	0/0/168	0/0/136
MTR_18541		SNP	A/G	coding	missense	I196V	0/1/240	0/0/239	0.00104167	0			0/0/44	0/0/56	0/1/172	0/0/138
MTR_21267		SNP	G/A	non-coding	intron		0/0/236	0/1/233	0.00106383	0.0208333			0/0/43	0/0/55	0/0/169	0/1/134
MTR_21331		indel	delT	coding	frameshift	L206fs	0/0/235	0/1/234	0.00106383	0.0208333			0/0/43	0/0/55	0/0/168	0/1/134
MTR_21414		indel	delCT	non-coding	intron		0/0/235	0/1/235	0.00106157	0.01875			0/0/43	0/0/55	0/0/168	0/1/135
MTR_21415		indel	delTTT	non-coding	intron		0/0/235	0/1/235	0.00106157	0.01875			0/0/43	0/0/55	0/0/168	0/1/135
MTR_21416		indel	delGTCT	non-coding	intron		24/86/125	18/107/110	0.294681	0.0208333			6/18/19	7/27/21	18/61/89	10/63/63
MTR_21454		SNP	G/A	non-coding	intron		0/1/223	0/0/229	0.00110375	0.05625			0/0/38	0/0/53	0/1/162	0/0/133
MTR_22145		SNP	A/C	non-coding	intron		0/1/237	0/1/235	0.0021097	0.0125			0/0/43	0/0/55	0/1/170	0/1/135
MTR_22210		SNP	C/T	coding	cds-synon	S237S	0/0/239	0/1/235	0.00105263	0.0104167			0/0/43	0/0/55	0/0/172	0/0/136
MTR_22254		SNP	A/G	coding	missense	E252G	0/0/238	0/1/235	0.00105485	0.0125			0/0/43	0/1/54	0/0/171	0/0/136
MTR_22311		SNP	T/G	non-coding	intron		0/1/237	0/0/236	0.00105485	0.0125			0/1/42	0/0/55	0/0/171	0/0/136
MTR_29757		SNP	A/G	non-coding	intron		0/1/234	0/1/231	0.00214133	0.0270833			0/0/43	0/0/55	0/0/168	0/0/135
MTR_29813		SNP	T/C	non-coding	intron		0/0/235	0/1/234	0.00106383	0.0208333			0/0/43	0/0/56	0/0/168	0/0/137
MTR_29932		SNP	C/T	coding	cds-synon	P286P	0/3/232	0/1/234	0.00425532	0.0208333			0/1/42	0/1/55	0/2/166	0/0/137
MTR_30964		SNP	T/C	non-coding	intron		0/0/128	0/1/116	0.00204082	0.489583			0/0/23	0/0/27	0/0/91	0/0/65
MTR_31019		indel	insT	non-coding	intron		52/93/68	38/107/70	0.443925	0.108333			11/18/11	12/24/14	41/67/45	24/60/37
MTR_32561	rs2229274	SNP	G/A	coding	missense	D314N	0/7/233	0/9/230	0.0167015	0.00208333			0/3/41	0/4/52	0/4/168	0/5/133
MTR_32576		SNP	A/G	coding	missense	I319V	0/1/233	0/0/235	0.0010661	0.0229167			0/0/42	0/0/55	0/1/167	0/0/135
MTR_32614		SNP	C/T	coding	cds-synon	I331I	0/0/234	0/1/234	0.0010661	0.0229167			0/0/42	0/0/55	0/0/168	0/1/134
MTR_32642		SNP	T/C	non-coding	intron		0/0/234	0/1/234	0.0010661	0.0229167			0/0/42	0/0/55	0/0/168	0/0/135
MTR_34861		indel	delATATT	non-coding	intron		0/1/231	0/1/229	0.0021645	0.0375			0/1/41	0/1/53	0/0/167	0/0/134
MTR_34889		SNP	T/C	non-coding	intron		0/0/231	0/1/229	0.0010846	0.0395833			0/0/42	0/1/53	0/0/166	0/0/134
MTR_34946		SNP	G/A	coding	missense	V345I	0/0/241	0/1/238	0.00104167	0			0/0/44	0/0/56	0/0/173	0/0/138
MTR_34971		SNP	G/C	coding	missense	G353A	0/0/241	0/1/238	0.00104167	0			0/0/44	0/0/56	0/0/173	0/1/137
MTR_37678		SNP	C/T	non-coding	intron		0/1/237	0/1/231	0.00212766	0.0208333			0/1/42	0/1/52	0/0/171	0/0/135
MTR_43965		SNP	A/G	non-coding	intron		0/8/231	0/5/234	0.0135983	0.00416667			0/0/44	0/1/55	0/6/165	0/2/136
MTR_43993	rs60444984	SNP	T/G	non-coding	intron		0/0/234	0/1/233	0.00106838	0.025			0/0/42	0/0/55	0/0/168	0/0/134
MTR_44241		SNP	C/T	coding	cds-synon	D479D	0/1/232	0/1/232	0.00214592	0.0291667			0/0/42	0/0/55	0/0/167	0/1/132
MTR_44289		SNP	G/A	coding	missense	M495I	0/2/237	0/0/239	0.00209205	0.00416667			0/0/44	0/0/56	0/2/169	0/0/138
MTR_44346	rs3820568	SNP	A/G	non-coding	intron		64/98/74	49/122/68	0.469474	0.0104167			13/18/11	14/27/15	50/72/48	33/69/36
MTR_44404		SNP	A/G	non-coding	intron		0/1/232	0/0/234	0.00107066	0.0270833			0/0/42	0/0/55	0/0/167	0/0/134
MTR_44421		SNP	C/T	non-coding	intron		0/6/227	0/6/228	0.012848	0.0270833			0/0/42	0/2/53	0/5/162	0/3/131
MTR_44422		SNP	A/C	non-coding	intron		0/13/220	0/8/226	0.0224839	0.0270833			0/2/40	0/2/53	0/7/160	0/3/131
MTR_44423		SNP	T/C	non-coding	intron		0/6/227	0/4/230	0.0107066	0.0270833			0/2/40	0/0/55	0/3/164	0/1/133
MTR_44452	rs55748381	SNP	A/C	non-coding	intron		66/94/74	48/118/68	0.470085	0.025			13/18/11	14/26/15	52/68/48	32/66/36
MTR_44454		SNP	A/G	non-coding	intron		0/0/234	0/1/233	0.00106838	0.025			0/0/42	0/0/55	0/0/168	0/0/134
MTR_55971*	rs6658027	SNP	T/A/C	non-coding	intron		66/105/60	46/123/54	0.497797	0.0541667			13/16/11	12/27/12	52/77/39	30/70/29
MTR_55976	rs11288788	indel	delT	non-coding	intron		63/96/74	44/118/62	0.468271	0.0479167			12/18/12	12/26/15	50/70/47	30/66/32
MTR_56059		SNP	C/T	non-coding	intron		0/1/147	0/0/119	0.00187266	0.44375			0/0/25	0/0/28	0/1/104	0/0/66
MTR_56338	rs58373128	indel	insTGA	non-coding	intron		53/102/77	45/123/56	0.461623	0.05			10/18/13	11/28/13	37/73/57	26/70/33
MTR_58134		SNP	A/G	non-coding	intron		0/1/231	0/1/231	0.00215517	0.0333333			0/0/43	0/1/54	0/0/165	0/0/133
MTR_58152		SNP	T/C	non-coding	intron		0/0/237	0/1/233	0.00106157	0.01875			0/0/43	0/0/55	0/0/170	0/0/135
MTR_58163		SNP	C/A	non-coding	intron		0/1/236	0/1/233	0.00212314	0.01875			0/0/43	0/0/55	0/1/169	0/0/135
MTR_58448	rs3901559	SNP	G/T	non-coding	intron		0/1/235	0/1/233	0.00212766	0.0208333			0/0/43	0/0/55	0/0/169	0/1/134
MTR_58459		SNP	C/G	non-coding	intron		0/0/234	0/1/232	0.00107066	0.0270833			0/0/43	0/0/55	0/0/167	0/0/134
MTR_58645		SNP	A/G	non-coding	intron		0/2/236	0/1/234	0.00317125	0.0145833			0/1/42	0/1/54	0/1/170	0/0/136
MTR_58814		SNP	G/C	non-coding	intron		0/1/237	0/0/235	0.00105708	0.0145833			0/0/43	0/0/55	0/1/170	0/0/136
MTR_58879		SNP	G/A	non-coding	intron		0/1/237	0/1/233	0.00211864	0.0166667			0/1/42	0/1/54	0/0/171	0/0/135
MTR_65454		SNP	A/G	non-coding	intron		0/1/234	0/0/228	0.00107991	0.0354167			0/0/41	0/0/54	0/0/170	0/0/131
MTR_66824	rs12078297	SNP	T/C	non-coding	intron		1/8/199	0/12/188	0.0269608	0.15			0/1/34	0/2/44	0/2/150	0/1/114
MTR_66910		SNP	A/C	coding	cds-synon	R703R	0/16/193	0/15/187	0.0377129	0.14375			0/3/31	0/6/41	0/12/141	0/8/107
MTR_68094		SNP	T/G	non-coding	intron		0/1/80	0/1/94	0.00568182	0.633333			0/0/15	0/0/22	0/0/59	0/1/55
MTR_69116	rs12731423	SNP	A/G	non-coding	intron		0/1/218	0/1/224	0.00225225	0.075			0/0/39	0/0/53	0/1/157	0/1/128
MTR_80417		SNP	C/G	non-coding	intron		0/0/227	0/2/231	0.00217391	0.0416667			0/0/40	0/0/55	0/0/163	0/1/132
MTR_80484		SNP	G/A	coding	missense	D838N	0/1/240	0/0/237	0.00104603	0.00416667			0/0/44	0/0/56	0/0/173	0/0/136
MTR_80581	rs1770449	SNP	T/C	non-coding	intron		39/68/127	29/94/110	0.319058	0.0270833			5/16/18	6/29/18	33/46/92	21/48/66
MTR_86391		SNP	A/G	non-coding	intron		0/0/231	0/1/230	0.00108225	0.0375			0/0/41	0/0/51	0/0/167	0/1/134
MTR_90867		SNP	A/G	coding	cds-synon	L901L	0/2/238	0/2/235	0.00419287	0.00625			0/0/44	0/0/56	0/2/170	0/2/134
MTR_9090		SNP	C/T	non-coding	intron		0/1/209	0/1/199	0.00243902	0.145833			0/0/39	0/0/44	0/0/149	0/1/115
MTR_90920	rs1805087	SNP	A/G	coding	missense	D919G	8/57/170	4/71/160	0.161702	0.0208333			1/7/35	1/9/46	5/43/121	3/44/88
MTR_90982	rs2275566	SNP	A/G	non-coding	intron		22/91/127	17/108/112	0.290356	0.00625			5/20/19	6/30/20	17/62/93	10/60/66
MTR_92051		SNP	G/C	coding	missense	G939R	0/1/238	0/1/237	0.00209644	0.00625			0/0/44	0/0/56	0/0/171	0/1/136
MTR_9268	rs12749581	SNP	G/A	coding	missense	R52Q	0/2/213	0/0/206	0.0023753	0.122917			0/0/39	0/0/47	0/2/152	0/0/119
MTR_94842		SNP	A/G	non-coding	intron		0/0/239	0/1/233	0.00105708	0.0145833			0/0/43	0/0/55	0/0/172	0/0/136
MTR_94868		SNP	G/A	non-coding	intron		0/0/239	0/1/233	0.00105708	0.0145833			0/0/43	0/0/55	0/0/172	0/1/135
MTR_94878		SNP	A/T	non-coding	intron		0/0/239	0/1/233	0.00105708	0.0145833			0/0/43	0/0/55	0/0/172	0/0/136
MTR_95107		SNP	T/C	non-coding	intron		0/0/239	0/1/233	0.00105708	0.0145833			0/0/43	0/0/55	0/0/172	0/1/135
MTR_96924		SNP	C/T	coding	missense	R1027W	0/0/241	0/2/237	0.00208333	0			0/0/44	0/1/55	0/0/173	0/0/138
MTR_96986		SNP	C/T	coding	cds-synon	Y1047Y	0/1/236	0/0/231	0.00106838	0.025			0/0/43	0/0/52	0/1/169	0/0/134
MTR_96988		SNP	C/T	coding	missense	A1048V	0/0/238	0/1/230	0.0010661	0.0229167			0/0/43	0/0/52	0/0/171	0/1/133
MTR_96989	rs2229276	SNP	A/G	coding	cds-synon	A1048A	63/97/78	43/121/67	0.458422	0.0229167			13/18/12	11/26/15	49/71/51	30/69/35
MTRR_10093		SNP	T/G	coding	missense	N218K	0/0/217	0/1/219	0.00114416	0.0895833			0/0/41	0/0/51	0/0/153	0/1/124
MTRR_10117		SNP	C/T	coding	cds-synon	S226S	0/0/216	0/1/216	0.00115473	0.0979167			0/0/41	0/0/50	0/0/152	0/1/123
MTRR_1019		SNP	T/C	non-coding	UTR-5		22/73/88	19/64/84	0.312857	0.270833			1/6/27	0/10/31	18/61/51	18/47/36
MTRR_10208	rs2303080	SNP	T/A	coding	missense	S257T	1/22/174	0/29/176	0.0659204	0.1625			0/2/35	0/5/42	1/17/122	0/23/94
MTRR_14972	rs162035	SNP	A/G	non-coding	intron		40/60/96	34/54/96	0.344737	0.208333			1/12/27	4/6/34	36/42/60	29/41/40
MTRR_15128		SNP	C/T	coding	missense	T286M	0/1/195	0/0/186	0.0013089	0.204167			0/0/40	0/0/45	0/1/137	0/0/111
MTRR_15140		SNP	T/C	coding	missense	I290T	0/1/195	0/0/186	0.0013089	0.204167			0/0/40	0/0/45	0/1/137	0/0/111
MTRR_15170		SNP	T/C	coding	missense	I300T	0/0/196	0/1/185	0.0013089	0.204167			0/0/40	0/0/45	0/0/138	0/1/110
MTRR_17310	rs16879305	SNP	C/T	non-coding	intron		35/53/74	28/43/70	0.366337	0.36875			3/4/24	3/6/24	28/45/39	21/28/34
MTRR_17370		SNP	T/A	non-coding	intron		0/2/169	0/3/153	0.00764526	0.31875			0/0/32	0/1/34	0/2/117	0/1/91
MTRR_17461		SNP	T/G	non-coding	intron		0/1/170	0/0/155	0.00153374	0.320833			0/0/33	0/0/35	0/1/117	0/0/92
MTRR_17578	rs34590395	SNP	T/C	non-coding	intron		1/29/143	1/23/130	0.0856269	0.31875			0/8/23	0/8/31	1/21/104	0/13/76
MTRR_17691	rs10064631	SNP	C/G	coding	missense	L333V	0/4/172	0/6/149	0.0151057	0.310417			0/1/30	0/0/39	0/1/128	0/3/87
MTRR_18426		SNP	C/A	non-coding	intron		0/4/208	0/7/202	0.0130641	0.122917			0/2/36	0/2/48	0/1/152	0/5/119
MTRR_18481		SNP	A/G	non-coding	intron		0/0/222	0/1/221	0.00112613	0.075			0/0/42	0/0/54	0/0/157	0/0/130
MTRR_18746	rs16879316	SNP	G/A	non-coding	intron		0/1/221	0/3/220	0.00449438	0.0729167			0/0/41	0/0/54	0/0/158	0/2/128
MTRR_18750		SNP	G/A	non-coding	intron		0/1/221	0/3/220	0.00449438	0.0729167			0/0/41	0/0/54	0/1/157	0/3/127
MTRR_18753		SNP	A/C	non-coding	intron		0/1/221	0/1/222	0.00224719	0.0729167			0/0/41	0/0/54	0/0/158	0/0/130
MTRR_18776		SNP	A/C	non-coding	intron		0/0/220	1/1/218	0.00340909	0.0833333			0/0/40	0/0/52	0/0/157	0/0/129
MTRR_18799		SNP	T/G	non-coding	intron		1/1/219	0/1/219	0.00453515	0.08125			0/0/40	0/0/52	1/1/156	0/0/129
MTRR_18893	rs3815743	SNP	A/G	non-coding	intron		7/34/175	6/40/160	0.118483	0.120833			2/7/29	3/12/34	4/22/129	1/18/103
MTRR_20959		SNP	G/A	non-coding	intron		0/0/238	0/1/235	0.00105485	0.0125			0/0/44	0/0/56	0/0/170	0/1/135
MTRR_20978	rs9282791	SNP	G/A	non-coding	intron		0/2/236	0/0/236	0.0021097	0.0125			0/0/44	0/0/56	0/0/170	0/0/136
MTRR_21000	rs2287779	SNP	G/A	coding	cds-synon	L385L	2/51/185	5/46/185	0.117089	0.0125			0/3/41	0/6/50	2/43/125	5/35/96
MTRR_21088	rs2287780	SNP	C/T	coding	missense	R415C	1/53/184	4/46/186	0.114979	0.0125			0/3/41	0/6/50	1/45/124	4/35/97
MTRR_21171		SNP	C/T	coding	cds-synon	L442L	0/1/237	0/1/235	0.0021097	0.0125			0/0/44	0/0/56	0/1/169	0/1/135
MTRR_21330	rs162043	SNP	A/G	non-coding	intron		0/10/213	0/8/202	0.0207852	0.0979167			0/3/40	0/2/49	0/5/154	0/3/119
MTRR_22994	rs56219526	SNP	G/A	non-coding	intron		26/61/76	22/66/85	0.331845	0.3			1/7/23	3/6/30	21/50/44	16/50/38
MTRR_23160		indel	delT	non-coding	intron		10/36/158	24/37/149	0.17029	0.1375			6/9/24	10/11/27	4/23/117	10/22/90
MTRR_23290	rs16879334	SNP	C/G	coding	missense	P450R	2/0/199	2/0/201	0.00990099	0.158333			0/0/34	0/0/52	2/0/145	2/0/114
MTRR_23330		SNP	G/A	non-coding	intron		0/1/201	0/2/201	0.0037037	0.15625			0/0/35	0/1/51	0/0/147	0/1/115
MTRR_23380		SNP	A/C	non-coding	intron		0/2/200	0/6/199	0.00982801	0.152083			0/0/35	0/2/50	0/1/146	0/4/113
MTRR_23394	rs2303081	SNP	G/A	non-coding	intron		24/74/103	20/77/107	0.295062	0.15625			1/6/28	1/10/40	21/62/63	17/55/45
MTRR_24500	rs13361303	SNP	A/C	non-coding	intron		0/2/217	0/7/202	0.010514	0.108333			0/1/39	0/0/49	0/0/158	0/1/120
MTRR_24717	rs35890938	SNP	A/G	coding	cds-synon	V488V	0/7/232	0/8/227	0.0158228	0.0125			0/3/40	0/2/54	0/3/169	0/6/129
MTRR_24789	rs34172797	SNP	C/T	coding	cds-synon	S512S	0/3/236	0/2/233	0.00527426	0.0125			0/1/42	0/1/55	0/2/170	0/1/134
MTRR_24857	rs41282643	SNP	T/G	non-coding	intron		0/7/211	0/2/203	0.0106383	0.11875			0/2/38	0/1/50	0/4/151	0/0/118
MTRR_24864	rs16879356	SNP	T/C	non-coding	intron		27/79/108	18/79/104	0.298795	0.135417			1/8/31	0/11/38	24/64/63	16/56/44
MTRR_2757	rs1801394	SNP	A/G	coding	missense	I22M	22/72/120	28/90/90	0.310427	0.120833			10/10/15	16/22/15	11/55/89	6/50/65
MTRR_27726		SNP	G/A	coding	cds-synon	P551P	0/1/207	0/0/200	0.00122549	0.15			0/1/37	0/0/48	0/0/149	0/0/117
MTRR_27759		SNP	T/C	non-coding	intron		0/1/207	0/1/199	0.00245098	0.15			0/0/38	0/0/48	0/1/148	0/1/116
MTRR_27769	rs2303082	SNP	A/G	non-coding	intron		2/24/182	1/29/171	0.0721271	0.147917			0/3/35	0/6/42	2/17/130	0/21/97
MTRR_27806	rs162052	SNP	C/T	non-coding	intron		0/13/191	1/9/189	0.0297767	0.160417			0/2/33	0/2/45	0/10/138	1/2/115
MTRR_27835	rs6868871	SNP	T/C	non-coding	intron		0/2/191	0/5/181	0.00923483	0.210417			0/1/33	0/1/43	0/1/137	0/3/109
MTRR_28686		SNP	G/A	non-coding	intron		0/1/162	0/0/166	0.00151976	0.314583			0/0/31	0/0/39	0/1/113	0/0/95
MTRR_28734		SNP	A/G	non-coding	intron		0/1/162	0/1/163	0.0030581	0.31875			0/0/31	0/0/39	0/1/113	0/0/93
MTRR_28845	rs6874544	SNP	T/C	coding	cds-synon	Y587Y	0/3/163	0/3/163	0.00903614	0.308333			0/1/27	0/1/37	0/1/119	0/2/101
MTRR_28920	rs2287781	SNP	G/C	non-coding	intron		0/2/166	0/0/165	0.003003	0.30625			0/0/29	0/0/38	0/0/121	0/0/102
MTRR_28975	rs10380	SNP	T/C	coding	missense	H595Y	18/56/90	15/54/96	0.267477	0.314583			1/5/20	0/6/33	16/44/60	13/41/47
MTRR_29011		SNP	G/A	coding	missense	V607I	0/1/163	0/1/163	0.00304878	0.316667			0/0/25	0/0/39	0/1/120	0/0/101
MTRR_29067	rs12347	SNP	A/G	coding	cds-synon	V625V	17/49/69	15/52/65	0.308989	0.44375			0/6/15	1/7/24	16/40/44	12/37/33
MTRR_29103	rs1802059	SNP	G/A	coding	cds-synon	A637A	18/56/130	20/52/123	0.230576	0.16875			6/12/15	9/15/24	11/40/97	9/26/83
MTRR_29211		SNP	G/C	non-coding	intron		0/1/200	0/1/190	0.00255102	0.183333			0/0/32	0/0/48	0/1/145	0/0/114
MTRR_29320	rs41283147	SNP	G/A	non-coding	intron		0/2/184	0/6/169	0.0110803	0.247917			0/0/31	0/2/42	0/1/133	0/4/101
MTRR_31693	rs10520874	SNP	C/G	non-coding	intron		21/40/70	17/40/73	0.298851	0.45625			0/4/18	0/6/27	19/33/43	14/27/32
MTRR_31840		SNP	A/G	coding	missense	H661R	0/1/175	0/1/184	0.00277008	0.247917			0/0/27	0/1/46	0/1/128	0/0/107
MTRR_32004		SNP	A/G	non-coding	UTR-3		0/2/175	0/7/178	0.0124309	0.245833			0/0/28	0/2/43	0/1/128	0/5/103
MTRR_32015		SNP	T/A	non-coding	UTR-3		0/0/177	0/1/184	0.00138122	0.245833			0/0/28	0/0/45	0/0/129	0/0/108
MTRR_32019	rs327591	SNP	T/C	non-coding	UTR-3		0/2/175	0/2/182	0.00554017	0.247917			0/0/28	0/0/45	0/1/128	0/1/106
MTRR_32106		SNP	A/G	non-coding	UTR-3		0/2/173	0/7/176	0.0125698	0.254167			0/0/28	0/2/42	0/1/126	0/5/103
MTRR_32122		SNP	A/G	non-coding	UTR-3		0/1/175	1/0/181	0.00418994	0.254167			0/0/29	1/0/43	0/1/126	0/0/107
MTRR_5220		SNP	C/A	non-coding	intron		0/0/182	0/1/188	0.00134771	0.227083			0/0/32	0/0/46	0/0/131	0/0/113
MTRR_5386		SNP	G/C	coding	cds-synon	P82P	0/0/183	0/1/187	0.00134771	0.227083			0/0/32	0/0/46	0/0/131	0/1/111
MTRR_5452		SNP	A/G	non-coding	intron		0/1/179	0/0/184	0.00137363	0.241667			0/0/32	0/0/45	0/0/129	0/0/110
MTRR_650	rs3822445	SNP	G/C	non-coding	nearGene-5		5/38/131	7/36/121	0.14497	0.295833			1/2/30	0/7/35	4/26/94	5/23/69
MTRR_677		indel	delT	non-coding	nearGene-5		0/1/175	0/2/164	0.00438596	0.2875			0/0/33	0/0/42	0/1/123	0/0/99
MTRR_7001		SNP	G/A	non-coding	intron		0/2/194	0/0/196	0.00255102	0.183333			0/0/33	0/0/48	0/2/141	0/0/112
MTRR_707		SNP	C/T	non-coding	nearGene-5		0/1/178	0/0/167	0.00144509	0.279167			0/0/33	0/0/42	0/1/126	0/0/99
MTRR_7091	rs2303079	SNP	G/C	non-coding	intron		25/67/109	22/75/101	0.295739	0.16875			1/8/25	1/12/35	22/53/72	19/52/43
MTRR_937		SNP	G/A	non-coding	nearGene-5		0/3/180	0/1/168	0.00568182	0.266667			0/1/33	0/0/41	0/2/128	0/1/102
MTRR_9902		SNP	A/C	coding	cds-synon	R155R	0/4/209	0/0/212	0.00470588	0.114583			0/0/42	0/0/48	0/4/145	0/0/122
MTRR_9963	rs1532268	SNP	T/C	coding	missense	S175L	17/62/141	20/65/136	0.227891	0.08125			6/16/20	8/16/27	10/42/103	9/31/86
MTRR_9976	rs161870	SNP	T/C	coding	cds-synon	L179L	27/94/98	22/86/113	0.315909	0.0833333			1/11/29	2/8/41	24/73/58	16/63/47
SARDH_10620	rs72761174	SNP	C/T	non-coding	intron		1/2/214	0/4/210	0.00928074	0.102083			0/0/40	0/2/50	1/1/152	0/2/120
SARDH_10745		SNP	A/G	non-coding	intron		0/0/239	0/1/228	0.00106838	0.025			0/0/44	0/0/56	0/0/172	0/1/129
SARDH_10825	rs35457000	SNP	G/A	coding	cds-synon	V249V	0/0/236	0/3/226	0.00322581	0.03125			0/0/44	0/0/55	0/0/169	0/2/130
SARDH_10904		SNP	A/G	non-coding	intron		0/2/234	0/4/229	0.00639659	0.0229167			0/0/44	0/0/55	0/1/167	0/2/134
SARDH_11208		SNP	G/A	non-coding	intron		0/3/218	0/3/204	0.00700935	0.108333			0/2/39	0/0/53	0/0/158	0/2/114
SARDH_11214	rs2427988	SNP	C/T	non-coding	intron		4/48/168	11/44/151	0.143192	0.1125			0/8/33	2/9/42	2/33/122	4/23/88
SARDH_11243		SNP	T/A	non-coding	intron		0/0/220	0/2/204	0.00234742	0.1125			0/0/41	0/0/53	0/0/157	0/0/115
SARDH_11268		SNP	A/G	non-coding	intron		0/1/219	0/0/205	0.00117647	0.114583			0/0/41	0/0/53	0/1/156	0/0/115
SARDH_21579	rs2510240	SNP	A/G	non-coding	intron		42/79/59	36/80/53	0.451289	0.272917			4/16/14	12/19/14	35/55/36	15/49/28
SARDH_21637		SNP	T/C	non-coding	intron		0/1/207	0/2/184	0.00380711	0.179167			0/0/39	0/0/50	0/1/148	0/1/98
SARDH_21688		SNP	G/A	non-coding	intron		0/0/211	0/1/191	0.00124069	0.160417			0/0/39	0/0/51	0/0/151	0/1/101
SARDH_21810		SNP	G/A	non-coding	intron		1/1/212	0/3/190	0.00737101	0.152083			0/0/39	0/0/52	0/1/153	0/1/101
SARDH_21881		SNP	G/A	non-coding	intron		1/1/212	0/3/190	0.00737101	0.152083			0/0/39	0/0/52	0/1/153	0/1/101
SARDH_21882	rs2027963	SNP	A/C	non-coding	intron		53/93/68	43/89/61	0.459459	0.152083			6/15/18	12/23/17	44/68/42	18/52/32
SARDH_21930		SNP	G/A	coding	missense	R311H	0/1/213	0/0/193	0.0012285	0.152083			0/1/38	0/0/52	0/0/154	0/0/102
SARDH_21946	rs34100523	SNP	T/C	coding	cds-synon	S316S	0/1/212	0/0/193	0.00123153	0.154167			0/0/38	0/0/52	0/0/154	0/0/102
SARDH_21996	rs35664470	SNP	C/T	coding	missense	A333V	0/1/212	0/0/190	0.00124069	0.160417			0/0/38	0/0/52	0/0/154	0/0/100
SARDH_23380		SNP	G/A	non-coding	intron		0/1/208	0/0/203	0.00121359	0.141667			0/0/40	0/0/49	0/0/151	0/0/113
SARDH_23596	rs35218200	SNP	G/T	coding	missense	E372D	0/4/231	0/11/225	0.0159236	0.01875			0/1/43	0/3/53	0/3/165	0/7/128
SARDH_23683	rs28395318	SNP	C/T	non-coding	intron		4/79/152	19/71/146	0.208068	0.01875			0/16/28	8/15/33	4/53/111	9/38/88
SARDH_23699		SNP	T/C	non-coding	intron		0/2/233	0/2/234	0.00424628	0.01875			0/0/44	0/0/56	0/1/167	0/0/135
SARDH_27614	rs79775681	SNP	G/C	non-coding	intron		0/1/218	0/0/214	0.00115473	0.0979167			0/0/39	0/0/53	0/1/157	0/0/121
SARDH_27616	rs9409819	SNP	T/C	non-coding	intron		32/87/100	25/90/99	0.336028	0.0979167			4/13/22	11/20/22	28/66/64	12/55/54
SARDH_27807	rs582326	SNP	C/G	non-coding	intron		27/98/98	30/86/105	0.335586	0.075			7/25/10	7/17/30	19/62/78	20/57/49
SARDH_28004		SNP	C/T	non-coding	intron		0/1/224	0/0/215	0.00113636	0.0833333			0/0/39	0/0/49	0/1/163	0/0/126
SARDH_28165		SNP	C/T	non-coding	intron		0/1/227	0/0/216	0.00112613	0.075			0/0/41	0/0/51	0/1/164	0/0/125
SARDH_28230	rs45581441	SNP	G/A	non-coding	intron		1/15/211	0/12/203	0.0328054	0.0791667			0/4/37	0/4/46	1/10/154	0/4/121
SARDH_32430	rs495464	SNP	A/T	non-coding	intron		30/38/62	21/56/71	0.352518	0.420833			8/8/12	5/15/18	18/29/47	8/32/46
SARDH_32484		SNP	C/T	non-coding	intron		0/0/171	0/1/174	0.00144509	0.279167			0/0/34	0/0/44	0/0/124	0/1/100
SARDH_32491		SNP	T/A	non-coding	intron		0/0/172	0/1/176	0.00143266	0.272917			0/0/34	0/0/44	0/0/125	0/1/101
SARDH_32666	rs2073815	SNP	C/T	coding	cds-synon	H489H	36/79/67	28/86/66	0.404696	0.245833			14/14/8	12/22/10	16/62/53	11/51/43
SARDH_32674		SNP	C/T	non-coding	intron		0/1/181	0/0/180	0.00138122	0.245833			0/0/36	0/0/44	0/0/131	0/0/105
SARDH_32772		SNP	A/T	non-coding	intron		0/2/179	0/3/176	0.00694444	0.25			0/0/36	0/0/43	0/0/130	0/1/104
SARDH_32777		SNP	C/T	non-coding	intron		0/0/181	0/2/177	0.00277778	0.25			0/0/36	0/0/43	0/0/130	0/0/105
SARDH_32814		SNP	C/T	non-coding	intron		0/0/181	0/2/175	0.0027933	0.254167			0/0/36	0/0/42	0/0/130	0/0/104
SARDH_32818		SNP	A/G	non-coding	intron		0/1/179	0/0/176	0.00140449	0.258333			0/0/36	0/0/42	0/1/129	0/0/103
SARDH_32848		SNP	C/A	non-coding	intron		0/1/177	0/0/176	0.00141243	0.2625			0/0/35	0/0/42	0/0/129	0/0/103
SARDH_32892	rs10993773	SNP	G/A	non-coding	intron		0/0/124	0/2/112	0.00420168	0.504167			0/0/23	0/0/29	0/0/92	0/0/66
SARDH_32905	rs10821518	SNP	C/G	non-coding	intron		33/42/38	20/50/33	0.458333	0.55			4/8/9	3/13/9	28/31/24	16/29/15
SARDH_35838	rs76004505	SNP	G/C	non-coding	intron		0/0/229	0/2/226	0.00218818	0.0479167			0/0/40	0/0/56	0/0/167	0/1/130
SARDH_35850		SNP	G/T	non-coding	intron		0/0/231	0/4/227	0.004329	0.0375			0/0/42	0/0/56	0/0/167	0/2/131
SARDH_35852		SNP	G/A	non-coding	intron		0/1/230	0/2/229	0.00324675	0.0375			0/1/41	0/0/56	0/0/167	0/1/132
SARDH_35917		SNP	C/T	non-coding	intron		0/1/231	0/0/233	0.00107527	0.03125			0/0/42	0/0/56	0/1/167	0/0/135
SARDH_36008		SNP	G/A	coding	cds-synon	P518P	0/1/231	0/0/234	0.00107296	0.0291667			0/0/42	0/0/56	0/1/167	0/0/135
SARDH_36073	rs2510247	SNP	G/A	non-coding	intron		3/52/176	6/52/176	0.131183	0.03125			0/8/34	1/14/41	2/40/125	3/30/102
SARDH_36074	rs2502747	SNP	T/C	non-coding	intron		65/97/69	58/111/65	0.488172	0.03125			20/13/9	17/31/8	33/76/58	28/58/49
SARDH_36078	rs45593937	SNP	C/T	non-coding	intron		0/3/228	0/11/223	0.0150538	0.03125			0/0/42	0/3/53	0/3/164	0/6/129
SARDH_36104	rs2510248	SNP	T/C	non-coding	intron		54/90/87	40/96/96	0.403888	0.0354167			16/16/10	12/30/14	29/65/73	20/51/63
SARDH_36108	rs58180720	SNP	T/C	non-coding	intron		0/2/229	0/1/231	0.00323974	0.0354167			0/0/42	0/0/56	0/1/166	0/0/134
SARDH_36158		SNP	G/A	non-coding	intron		0/1/227	0/0/222	0.00111111	0.0625			0/0/42	0/0/55	0/1/163	0/0/128
SARDH_36171	rs2502746	SNP	T/C	non-coding	intron		62/98/65	55/100/59	0.492027	0.0854167			19/15/8	17/30/6	32/75/55	26/53/47
SARDH_38031		SNP	C/G	coding	missense	H553Q	0/1/211	0/0/218	0.00116279	0.104167			0/0/39	0/0/53	0/1/152	0/0/126
SARDH_38104		SNP	G/A	non-coding	intron		0/1/209	0/1/215	0.00234742	0.1125			0/0/39	0/0/52	0/0/151	0/0/125
SARDH_38247		SNP	G/A	non-coding	intron		2/1/134	1/1/147	0.013986	0.404167			0/0/27	1/0/30	2/0/92	0/0/88
SARDH_44511	rs2427998	SNP	A/C	non-coding	intron		12/53/143	11/57/146	0.184834	0.120833			1/7/32	2/17/33	8/41/97	7/29/88
SARDH_44630	rs35013479	SNP	C/T	coding	cds-synon	A568A	0/0/226	0/2/223	0.00221729	0.0604167			0/0/42	0/0/53	0/0/162	0/1/129
SARDH_44711	rs2502740	SNP	C/T	coding	cds-synon	S595S	12/77/139	12/66/146	0.211283	0.0583333			6/16/20	7/24/22	4/56/104	3/34/93
SARDH_44775	rs2502739	SNP	A/T	non-coding	intron		14/55/158	18/63/145	0.200883	0.05625			2/6/34	4/13/35	8/44/111	8/33/90
SARDH_44902	rs59804197	SNP	C/G	non-coding	intron		0/7/206	2/8/211	0.0218894	0.0958333			0/0/40	0/0/52	0/4/147	0/4/123
SARDH_46618	rs2073817	SNP	A/G	coding	missense	R614H	38/111/71	49/95/78	0.429864	0.0791667			4/22/15	13/18/23	33/78/46	29/56/44
SARDH_46914	rs12345624	SNP	T/C	non-coding	intron		0/5/140	0/3/143	0.0137457	0.39375			0/0/25	0/0/37	0/2/104	0/3/83
SARDH_50304		SNP	C/T	non-coding	intron		0/1/216	1/2/204	0.00589623	0.116667			0/0/39	0/0/50	0/1/155	1/0/119
SARDH_50348		SNP	G/T	non-coding	intron		0/1/236	0/0/237	0.00105485	0.0125			0/0/43	0/0/55	0/1/170	0/0/137
SARDH_50388		SNP	G/A	non-coding	intron		0/0/238	0/1/236	0.00105263	0.0104167			0/0/43	0/0/55	0/0/172	0/1/136
SARDH_50449	rs886016	SNP	A/G	coding	missense	M648V	60/112/66	61/105/71	0.483158	0.0104167			16/19/8	20/25/10	38/84/50	33/63/41
SARDH_50691	rs10993765	SNP	C/T	non-coding	intron		0/2/231	0/1/233	0.00321199	0.0270833			0/2/39	0/1/54	0/0/169	0/0/135
SARDH_50721		SNP	A/G	non-coding	intron		0/0/215	0/1/215	0.00116009	0.102083			0/0/36	0/0/53	0/0/156	0/1/125
SARDH_55602	rs9409845	SNP	G/A	non-coding	intron		2/30/188	3/32/169	0.0849057	0.116667			0/4/38	1/5/44	2/24/129	1/22/91
SARDH_55826	rs7859013	SNP	G/A	non-coding	intron		1/7/214	0/13/192	0.0257611	0.110417			0/0/42	0/1/50	0/4/153	0/4/110
SARDH_55858		SNP	G/T	non-coding	intron		0/1/221	0/0/204	0.00117371	0.1125			0/1/41	0/0/51	0/0/157	0/0/113
SARDH_6763	rs2488553	SNP	C/T	non-coding	UTR-5		17/65/119	23/67/103	0.269036	0.179167			2/7/27	3/17/25	10/47/85	11/39/64
SARDH_6835		SNP	G/A	coding	missense	S18N	0/0/217	0/1/208	0.00117371	0.1125			0/0/39	0/0/49	0/0/155	0/0/122
SARDH_6912		SNP	C/T	coding	missense	R44W	0/1/219	0/0/213	0.00115473	0.0979167			0/0/40	0/0/49	0/1/156	0/0/125
SARDH_69285	rs2519123	SNP	G/C	coding	cds-synon	V730V	51/53/88	44/57/65	0.418994	0.254167			13/9/15	20/14/9	29/38/69	15/34/42
SARDH_6932	rs573904	SNP	G/A	coding	cds-synon	Q50Q	19/74/127	7/81/126	0.238479	0.0958333			5/19/16	2/24/24	12/47/98	3/44/78
SARDH_69399		SNP	C/T	coding	cds-synon	I768I	47/50/93	42/56/72	0.394444	0.25			10/10/17	21/12/11	28/34/72	12/33/48
SARDH_6940		SNP	C/T	coding	missense	S53L	0/2/218	0/1/213	0.00345622	0.0958333			0/1/39	0/0/50	0/1/156	0/1/124
SARDH_69445	rs2797840	SNP	C/T	non-coding	intron		34/65/90	35/64/69	0.37395	0.25625			8/14/15	17/15/12	21/42/70	11/36/44
SARDH_69552		SNP	A/G	non-coding	intron		0/1/174	0/2/151	0.00457317	0.316667			0/0/35	0/0/39	0/1/120	0/2/84
SARDH_70021	rs9409843	SNP	A/G	non-coding	intron		23/26/43	26/36/31	0.432432	0.614583			5/4/10	9/5/8	14/21/31	11/23/19
SARDH_70042	rs2519124	SNP	T/C	non-coding	intron		34/31/67	42/29/53	0.414062	0.466667			6/6/12	14/6/12	22/24/54	19/17/35
SARDH_70178	rs45517631	SNP	C/T	non-coding	intron		0/5/176	0/5/159	0.0144928	0.28125			0/2/33	0/2/36	0/3/126	0/2/94
SARDH_70222		SNP	C/T	coding	missense	A782V	0/1/179	0/2/164	0.00433526	0.279167			0/0/34	0/0/40	0/1/127	0/2/94
SARDH_70223		SNP	G/A	coding	cds-synon	A782A	0/1/179	0/1/165	0.00289017	0.279167			0/0/34	0/0/40	0/0/128	0/1/95
SARDH_70286		SNP	G/A	coding	cds-synon	S803S	0/0/179	0/1/164	0.00145349	0.283333			0/0/34	0/0/41	0/0/127	0/1/94
SARDH_70331		SNP	C/T	coding	cds-synon	A818A	0/0/175	0/3/160	0.00443787	0.295833			0/0/34	0/0/41	0/0/124	0/2/92
SARDH_70401	rs10993958	SNP	C/T	non-coding	intron		0/7/164	2/5/155	0.024024	0.30625			0/4/29	2/2/36	0/3/118	0/3/90
SARDH_70490	rs2797844	SNP	A/G	non-coding	intron		31/17/51	27/23/46	0.4	0.59375			8/2/10	10/5/10	20/11/39	14/12/27
SARDH_7152	rs10993780	SNP	G/C	non-coding	intron		1/28/183	3/30/175	0.0785714	0.125			0/4/32	2/8/39	1/20/132	1/16/106
SARDH_74191		SNP	C/T	coding	cds-synon	Y867Y	0/1/137	0/1/145	0.00352113	0.408333			0/0/27	0/0/33	0/1/96	0/0/88
SARDH_74239	rs12235666	SNP	G/C	non-coding	intron		5/11/122	10/13/123	0.0950704	0.408333			1/2/24	1/0/32	3/7/87	7/10/71
SARDH_76877	rs129924	SNP	G/A	non-coding	intron		0/0/203	1/1/199	0.00371287	0.158333			0/0/37	0/1/49	0/0/147	0/0/114
SARDH_8195	rs2502759	SNP	C/T	non-coding	intron		2/0/30	0/4/18	0.0740741	0.8875			0/0/4	0/0/7	2/0/23	0/2/10
SARDH_9504		SNP	G/T	coding	cds-synon	V181V	0/1/237	0/1/237	0.00210084	0.00833333			0/0/43	0/0/56	0/1/171	0/1/136
SARDH_9512		SNP	C/T	coding	missense	P184L	0/1/237	0/0/238	0.00105042	0.00833333			0/0/43	0/0/56	0/1/171	0/0/137
SARDH_9527		SNP	C/T	coding	missense	T189I	0/3/234	0/1/237	0.00421053	0.0104167			0/0/43	0/0/56	0/3/168	0/0/137
SARDH_9580		SNP	C/A	coding	missense	H207N	0/1/237	0/1/235	0.0021097	0.0125			0/0/43	0/0/56	0/1/171	0/1/134
SHMT1_10878	rs2273026	SNP	A/G	non-coding	intron		9/71/161	13/47/179	0.16875	0			0/6/38	1/9/46	9/59/105	10/30/98
SHMT1_10881	rs8070162	SNP	T/C	non-coding	intron		0/3/238	0/2/237	0.00520833	0			0/0/44	0/0/56	0/1/172	0/1/137
SHMT1_16048	rs28630807	SNP	A/C	non-coding	intron		0/9/232	1/12/226	0.0239583	0			0/1/43	0/1/55	0/6/167	0/6/132
SHMT1_16062		SNP	T/C	non-coding	intron		0/0/199	0/1/184	0.00130208	0.2			0/0/35	0/0/42	0/0/143	0/0/108
SHMT1_16155		SNP	C/T	coding	nonsense	R99-	0/0/197	0/1/185	0.00130548	0.202083			0/0/35	0/0/42	0/0/142	0/1/108
SHMT1_16275		SNP	C/T	non-coding	intron		0/1/193	0/0/185	0.00131926	0.210417			0/1/34	0/0/42	0/0/140	0/0/108
SHMT1_16276		SNP	G/A	non-coding	intron		0/2/192	0/0/185	0.00263852	0.210417			0/0/35	0/0/42	0/2/138	0/0/108
SHMT1_16984		SNP	G/C	coding	cds-synon	G152G	0/0/223	0/1/230	0.00110132	0.0541667			0/0/38	0/0/55	0/0/163	0/1/134
SHMT1_23777		SNP	C/T	coding	cds-synon	N189N	0/1/203	0/0/197	0.00124688	0.164583			0/0/34	0/0/42	0/0/149	0/0/116
SHMT1_23864		SNP	A/G	non-coding	intron		0/0/204	0/1/195	0.00125	0.166667			0/0/35	0/0/42	0/0/148	0/0/115
SHMT1_23870		SNP	T/C	non-coding	intron		0/0/205	0/1/195	0.00124688	0.164583			0/0/35	0/0/42	0/0/149	0/0/115
SHMT1_24219	rs9897954	SNP	C/T	non-coding	intron		0/7/200	1/8/193	0.0207824	0.147917			0/1/38	0/1/46	0/4/142	0/6/112
SHMT1_24333		SNP	A/G	coding	missense	K216R	0/4/237	0/2/237	0.00625	0			0/0/44	0/0/56	0/3/170	0/1/137
SHMT1_24367		SNP	G/A	coding	cds-synon	A227A	0/0/210	0/1/204	0.00120482	0.135417			0/0/39	0/0/48	0/0/148	0/0/119
SHMT1_24439		SNP	G/C	coding	cds-synon	V251V	0/0/241	0/4/235	0.00416667	0			0/0/44	0/3/53	0/0/173	0/1/137
SHMT1_28845	rs2273028	SNP	T/C	non-coding	intron		20/92/128	20/97/121	0.281381	0.00416667			6/19/19	5/26/24	10/62/100	11/56/71
SHMT1_28949		SNP	G/A	coding	missense	G299D	0/1/240	0/0/239	0.00104167	0			0/1/43	0/0/56	0/0/173	0/0/138
SHMT1_31341	rs7215148	SNP	G/C	coding	missense	E340Q	0/1/240	0/0/238	0.00104384	0.00208333			0/0/44	0/0/56	0/0/173	0/0/137
SHMT1_31383		SNP	G/A	non-coding	intron		0/0/241	0/2/237	0.00208333	0			0/0/44	0/0/56	0/0/173	0/1/137
SHMT1_33829	rs8080285	SNP	A/C	non-coding	intron		0/18/223	1/18/220	0.0395833	0			0/2/42	0/1/55	0/11/162	0/10/128
SHMT1_33908		SNP	G/A	coding	missense	R364H	0/1/160	0/0/164	0.00153846	0.322917			0/0/29	0/0/35	0/1/113	0/0/95
SHMT1_34047	rs12937300	SNP	A/G	non-coding	intron		12/84/145	13/83/143	0.226042	0			4/19/21	2/28/26	7/57/109	9/46/83
SHMT1_35165		SNP	C/T	coding	cds-synon	S394S	0/0/237	0/1/234	0.00105932	0.0166667			0/0/44	0/0/56	0/0/170	0/1/135
SHMT1_35286	rs6502648	SNP	G/T	non-coding	intron		0/16/225	0/18/221	0.0354167	0			0/2/42	0/1/55	0/10/163	0/9/129
SHMT1_35339	rs17806333	SNP	A/G	non-coding	intron		0/6/235	0/1/238	0.00729167	0			0/2/42	0/0/56	0/4/169	0/1/137
SHMT1_35712		SNP	C/G	coding	nonsense	Y457-	0/0/241	0/2/236	0.00208768	0.00208333			0/0/44	0/0/56	0/0/173	0/0/137
SHMT1_35721		SNP	C/T	coding	cds-synon	A460A	0/2/155	0/3/149	0.00809061	0.35625			0/1/29	0/0/36	0/1/110	0/2/86
SHMT1_35761	rs1979277	SNP	C/T	coding	missense	L474F	11/48/99	11/54/89	0.233974	0.35			4/9/17	4/18/14	6/32/75	6/29/54
SHMT1_35840	rs3783	SNP	C/G	non-coding	UTR-3		11/84/144	13/83/140	0.226316	0.0104167			4/19/20	2/28/26	6/57/109	9/46/81
SHMT1_35845		SNP	C/T	non-coding	UTR-3		0/9/232	0/3/235	0.0125261	0.00208333			0/1/43	0/0/56	0/8/165	0/3/134
SHMT1_35859	rs1979276	SNP	C/T	non-coding	UTR-3		20/95/126	21/97/121	0.285417	0			6/19/19	5/27/24	10/64/99	11/56/71
SHMT1_8522		indel	delAT	non-coding	intron		9/71/158	13/46/176	0.17019	0.0145833			0/6/38	1/9/45	9/59/102	10/29/97
SHMT1_8563		SNP	T/G	coding	missense	M1R	0/0/239	0/2/235	0.00210084	0.00833333			0/0/44	0/0/55	0/0/171	0/1/136
SHMT1_8766		SNP	A/G	non-coding	intron		0/3/235	0/1/234	0.00422833	0.0145833			0/1/43	0/0/55	0/1/169	0/1/135
SHMT2_2150		SNP	C/T	coding	missense	S50L	0/3/236	0/4/235	0.00732218	0.00416667			0/1/43	0/0/56	0/1/170	0/3/135
SHMT2_2151		SNP	G/A	coding	cds-synon	S50S	0/0/239	0/1/238	0.00104603	0.00416667			0/0/44	0/0/56	0/0/171	0/0/138
SHMT2_2691		SNP	A/G	non-coding	intron		0/1/237	0/1/238	0.00209644	0.00625			0/0/43	0/0/56	0/1/170	0/1/137
SHMT2_2816		SNP	G/A	non-coding	intron		0/1/238	0/1/238	0.00209205	0.00416667			0/0/43	0/0/56	0/1/171	0/0/138
SHMT2_3134		SNP	C/T	coding	cds-synon	P167P	0/0/239	0/1/238	0.00104603	0.00416667			0/0/43	0/0/56	0/0/172	0/0/138
SHMT2_3157		SNP	T/A	non-coding	intron		0/1/238	0/0/239	0.00104603	0.00416667			0/0/43	0/0/56	0/1/171	0/0/138
SHMT2_3225		SNP	G/A	non-coding	intron		0/1/230	0/0/234	0.00107527	0.03125			0/0/43	0/0/54	0/1/165	0/0/136
SHMT2_3399		SNP	G/A	non-coding	intron		0/7/222	1/3/233	0.0128755	0.0291667			0/0/41	0/0/56	0/2/164	0/0/137
SHMT2_3467	rs11557166	SNP	C/T	coding	cds-synon	D179D	0/4/235	0/2/237	0.00627615	0.00416667			0/0/44	0/0/56	0/1/171	0/0/138
SHMT2_3602		SNP	G/T	non-coding	intron		0/0/231	0/1/236	0.00106838	0.025			0/0/41	0/1/55	0/0/168	0/0/137
SHMT2_3604		SNP	C/T	non-coding	intron		0/1/230	0/0/237	0.00106838	0.025			0/0/41	0/0/56	0/1/167	0/0/137
SHMT2_3696		SNP	C/A	coding	cds-synon	G202G	0/1/230	0/0/238	0.0010661	0.0229167			0/0/41	0/0/56	0/1/167	0/0/138
SHMT2_3740		SNP	G/A	coding	missense	R217Q	0/0/240	0/1/238	0.00104384	0.00208333			0/0/44	0/0/56	0/0/172	0/0/138
SHMT2_3764		SNP	C/T	coding	missense	T225I	0/1/230	0/0/238	0.0010661	0.0229167			0/0/41	0/0/56	0/1/167	0/0/138
SHMT2_3821		indel	delG	non-coding	intron		0/0/232	0/1/236	0.0010661	0.0229167			0/0/42	0/0/56	0/0/168	0/1/136
SHMT2_3882		SNP	G/T	non-coding	intron		0/1/236	0/0/239	0.00105042	0.00833333			0/0/44	0/0/56	0/1/169	0/0/138
SHMT2_3893		SNP	C/T	non-coding	intron		1/4/233	0/2/237	0.00838574	0.00625			0/2/42	0/0/56	0/1/169	0/1/137
SHMT2_4016	rs2229715	SNP	G/A	coding	cds-synon	S266S	0/1/232	0/0/229	0.00108225	0.0375			0/0/43	0/0/54	0/1/166	0/0/133
SHMT2_4023		SNP	A/G	coding	missense	K269E	0/0/233	0/1/228	0.00108225	0.0375			0/0/43	0/0/54	0/0/167	0/1/132
SHMT2_4031	rs2229716	SNP	G/A	coding	cds-synon	A271A	0/9/227	0/8/223	0.0182013	0.0270833			0/1/42	0/3/52	0/8/161	0/4/130
SHMT2_4038		SNP	G/A	coding	missense	V274I	0/1/232	0/0/229	0.00108225	0.0375			0/0/43	0/0/54	0/1/166	0/0/133
SHMT2_4373		indel	delCTT	non-coding	intron		0/1/227	0/0/230	0.0010917	0.0458333			0/0/41	0/0/55	0/0/165	0/0/132
SHMT2_4523	rs2229717	SNP	G/T	coding	cds-synon	L323L	0/28/210	3/22/214	0.0587002	0.00625			0/4/38	0/2/54	0/17/155	0/16/122
SHMT2_4974		SNP	A/G	non-coding	intron		0/8/232	0/5/234	0.0135699	0.00208333			0/3/41	0/2/54	0/5/167	0/1/137
SHMT2_5147		SNP	G/A	non-coding	intron		0/2/237	0/0/236	0.00210526	0.0104167			0/0/44	0/0/56	0/2/169	0/0/136
SHMT2_5166	rs34095989	SNP	G/A	non-coding	intron		26/84/126	23/88/120	0.289079	0.0270833			10/22/12	9/31/15	15/55/98	12/45/77
SHMT2_5227		SNP	C/T	non-coding	intron		0/1/230	0/0/227	0.0010917	0.0458333			0/1/42	0/0/54	0/0/165	0/0/132
SHMT2_5265		SNP	G/A	coding	missense	R437H	0/0/231	0/1/226	0.0010917	0.0458333			0/0/43	0/0/54	0/0/165	0/0/132
SHMT2_5520		SNP	G/A	coding	missense	R481H	0/2/239	0/3/236	0.00520833	0			0/0/44	0/0/56	0/2/171	0/3/135
SHMT2_5541		SNP	G/A	coding	missense	R488Q	0/0/241	0/1/238	0.00104167	0			0/0/44	0/0/56	0/0/173	0/1/137
SHMT2_5663		SNP	G/A	non-coding	UTR-3		0/0/236	0/1/232	0.0010661	0.0229167			0/0/43	0/0/55	0/0/169	0/0/135
SHMT2_968	rs28365863	SNP	G/A	non-coding	UTR-5		0/3/236	0/3/235	0.00628931	0.00625			0/0/43	0/1/54	0/1/171	0/0/138
TYMS_12530		SNP	T/C	coding	cds-synon	P172P	0/1/233	0/0/222	0.00109649	0.05			0/0/43	0/0/53	0/1/166	0/0/129
TYMS_12581		SNP	C/A	non-coding	intron		0/0/232	0/1/217	0.00111111	0.0625			0/0/43	0/1/51	0/0/165	0/0/126
TYMS_12584	rs35710611	SNP	C/T	non-coding	intron		0/3/237	1/3/231	0.00842105	0.0104167			0/0/44	0/0/56	0/3/169	0/1/135
TYMS_14015		SNP	C/T	non-coding	intron		1/1/223	0/2/230	0.00547046	0.0479167			0/0/40	0/0/53	1/1/162	0/1/134
TYMS_14018		SNP	G/A	non-coding	intron		0/1/226	0/0/232	0.00108932	0.04375			0/0/40	0/0/53	0/1/164	0/0/135
TYMS_14201		SNP	G/A	coding	cds-synon	V223V	0/1/228	0/0/233	0.00108225	0.0375			0/0/41	0/0/53	0/0/165	0/0/135
TYMS_14277		SNP	G/A	non-coding	intron		0/0/229	0/1/233	0.00107991	0.0354167			0/0/41	0/1/53	0/0/165	0/0/135
TYMS_14285	rs3826626	SNP	T/C	non-coding	intron		0/15/223	4/20/215	0.0450734	0.00625			0/2/41	0/1/55	0/10/161	1/9/128
TYMS_14387		indel	delTTAAG	non-coding	intron		0/1/228	0/0/231	0.00108696	0.0416667			0/1/40	0/0/53	0/0/165	0/0/134
TYMS_14392	rs2612098	SNP	A/C	non-coding	intron		42/120/75	56/104/79	0.441176	0.00833333			6/26/11	11/27/18	24/86/60	24/62/52
TYMS_14770		SNP	T/G	non-coding	intron		0/1/224	0/0/230	0.0010989	0.0520833			0/0/42	0/0/56	0/1/160	0/0/132
TYMS_14917	rs2853536	SNP	C/T	non-coding	intron		30/102/109	38/98/103	0.35	0			3/19/22	8/19/29	16/75/82	15/62/61
TYMS_16189	rs1059394	SNP	C/T	non-coding	intron		30/102/109	38/98/103	0.35	0			3/19/22	8/19/29	16/75/82	15/62/61
TYMS_16198		SNP	G/A	non-coding	intron		0/0/208	0/1/213	0.00118483	0.120833			0/0/41	0/0/52	0/0/147	0/1/121
TYMS_16233	rs1059393	SNP	A/G	non-coding	intron		2/38/201	3/31/204	0.0824635	0.00208333			0/13/31	2/10/44	2/23/148	1/14/122
TYMS_16413	rs699517	SNP	C/T	non-coding	UTR-3		30/102/109	38/98/103	0.35	0			3/19/22	8/19/29	16/75/82	15/62/61
TYMS_16483	rs2790	SNP	A/G	non-coding	UTR-3		17/83/139	15/87/137	0.24477	0.00416667			2/12/29	5/17/34	9/60/103	7/54/77
TYMS_2982		indel	delTTGGATG	non-coding	intron		0/5/228	0/3/228	0.00862069	0.0333333			0/0/42	0/2/51	0/5/163	0/1/133
TYMS_5475		SNP	C/T	non-coding	intron		1/2/231	0/3/234	0.007431	0.01875			0/0/42	0/0/54	1/1/166	0/2/136
TYMS_5476		SNP	G/A	non-coding	intron		0/1/233	0/1/236	0.00212314	0.01875			0/0/42	0/0/54	0/0/168	0/0/138
TYMS_5500	rs1001761	SNP	A/G	non-coding	intron		42/119/79	55/105/79	0.436326	0.00208333			6/25/13	11/27/18	24/86/62	23/63/52
TYMS_5532	rs11873890	SNP	A/G	non-coding	intron		1/2/237	0/5/234	0.00939457	0.00208333			0/0/44	0/0/56	1/1/170	0/3/135
TYMS_5644	rs3786362	SNP	A/G	coding	cds-synon	E127E	1/17/217	1/19/218	0.0422833	0.0145833			0/0/42	0/0/55	1/14/154	0/12/126
TYMS_5767	rs2612095	SNP	C/T	non-coding	intron		42/118/78	55/105/79	0.437107	0.00625			6/25/12	11/27/18	24/85/62	23/63/52
